# Supplementary material for: Immunogenomics reveal molecular circuits of diclofenac induced liver injury in mice
Source: Oncotarget. 2016 Feb 25;7(12):14983–5017. doi: 10.18632/oncotarget.7698 (PMC4924767; doi:10.18632/oncotarget.7698)
Supplement: Supplementary file 2 [file oncotarget-07-14983-s002.xls]

## Sheet: Sheet1
Table S2: Lists of genes involved in immune, inflammatory and stress responses in diclofenac-treated mice liver. The differentially expressed genes were selected from the livers of mice treated with diclofenac for 1, 3 and 14 days. Genes were sorted by biological process and gene ontology using the GenePlex and GeneXplain software.
Day 1					Day 3					Day 14
Inflammatory response					Inflammatory response					Inflammatory response
Gene Symbol	Gene description	Average Fold change	p- value		Gene symbol	Gene description	Average Fold change	P-value		Gene symbol	Gene description	Average Foldchange	P-value
A2m	Alpha-2-macroglobulin	5.29346	0.000266048		Adora2a	Adenosine A2a receptor	1.42201	0.000130278		A2m	Alpha-2-macroglobulin,pseudogene 1,ribosomal protein S25	64.9028	6.65162e-05
Aim2	Absent in melanoma 2	1.45118	0.000192253		Apcs	Serum amyloid P-component	3.92124	6.13971e-10		Aoc3	Amine oxidase,cell death-inducing DFFA-like effector c,copper containing 3	-3.67227	1.15498e-13
Apcs	Serum amyloid P-component	4.28085	2.41003e-07		B4galt1	4- galactosyltransferase,UDP-Gal:betaGlcNAc beta 1,polypeptide 1	1.58685	6.82011e-05		Apcs	Serum amyloid P-component	6.76432	8.54736e-13
Cd163	CD163 antigen	1.73298	6.8611e-06		Ccr1	Chemokine (C-C motif) receptor 1	1.72901	0.000198373		Ass1	Argininosuccinate synthetase 1,predicted gene 5424	-1.51609	1.467e-05
Cd44	CD44 antigen	1.66607	0.000160306		Chi3l3	Chitinase 3-like 3	2.10845	3.58616e-06		B4galt1	UDP-Gal:betaGlcNAc beta 1,4- galactosyltransferase, polypeptide 1	1.65718	8.82447e-05
Chi3l3	Chitinase 3-like 3	3.90462	7.96306e-05		Chi3l4	Chitinase 3-like 4	2.10845	3.58616e-06		Bmp6	Bone morphogenetic protein 6	-1.48795	2.81066e-06
Csf1	Colony stimulating factor 1 (macrophage)	-1.47951	9.79994e-05		Chst4	Carbohydrate (chondroitin 6/keratan) sulfotransferase 4	-1.55568	0.000304538		C4b	complement component 4A (Rodgers blood group)	1.61913	6.666e-08
Cxcl1	Chemokine (C-X-C motif) ligand 1	17.3648	2.93865e-06		Cxcl1	Chemokine (C-X-C motif) ligand 1	19.0962	1.35652e-12		Camk1d	C polypeptide,beta member 2,calcium/calmodulin-dependent protein kinase ID,platelet-derived growth factor,potassium voltage-gated channel,shaker-related subfamily	2.11807	2.55579e-06
Cxcl13	Chemokine (C-X-C motif) ligand 13	1.98288	1.96805e-05		Cxcl13	Chemokine (C-X-C motif) ligand 13	2.01596	0.000129822		Ccr5	chemokine (C-C motif) receptor 5	1.49419	8.30021e-05
Cyba	Alpha polypeptide,cytochrome b-245	1.49735	0.000737984		Cxcl2	Chemokine (C-X-C motif) ligand 2	1.60846	6.04465e-05		Cd14	CD14 antigen	34.6761	0.000110858
Cybb	Beta polypeptide,cytochrome b-245	1.56934	0.000133611		Fcgr3	Fc receptor,IgG,low affinity III	1.5297	0.000574224		Cd163	CD163 antigen,cinema 1,immunity-related GTPase family	2.51124	2.22806e-05
Fn1	Fibronectin 1	1.62919	0.00016971		Hp	Haptoglobin	1.56609	9.98967e-05		Cd44	CD44 antigen	1.76399	0.000312524
Fpr2	Formyl peptide receptor 2	1.54262	0.000370627		Il1rn	Interleukin 1 receptor antagonist	1.7002	0.000152036		Chi3l3	Chitinase 3-like 3	7.8082	2.9961e-11
Hck	Hemopoietic cell kinase	1.64088	6.52109e-05		Itih4	Heavy chain 4,inter alpha-trypsin inhibitor	1.54994	4.22918e-05		Csf1r	Colony stimulating factor 1 receptor	1.88641	0.000132815
Hp	Haptoglobin	1.43463	9.23159e-05		Lbp	Lipopolysaccharide binding protein	1.66657	6.49937e-06		Cxcl1	Chemokine (C-X-C motif) ligand 1	25.7305	1.1526e-10
Itgal	Integrin alpha L	1.51179	0.000747805		Myd88	Myeloid differentiation primary response gene 88	1.58803	0.000152392		Cxcl13	Chemokine (C-X-C motif) ligand 13	14.6171	0.000243875
Itgb2	Integrin beta 2	1.68166	0.000182739		Nfkbiz	Nuclear factor of kappa light polypeptide gene enhancer in B-cells inhibitor,zeta	1.68746	1.19693e-05		Cxcl2	Chemokine (C-X-C motif) ligand 2	11.7372	0.000332546
Itih4	Heavy chain 4,inter alpha-trypsin inhibitor	1.51478	0.000234874		Orm1	Orosomucoid 1	1.51649	1.77135e-05		Cyba	Cytochrome b-245 alpha polypeptide	1.68581	0.000802516
Lbp	Lipopolysaccharide binding protein	1.87807	6.48523e-05		Orm2	Orosomucoid 2	10.8334	1.44954e-11		Ddt	D-dopachrome tautomerase	-1.53172	6.25461e-05
Nfkbiz	Nuclear factor of kappa light polypeptide gene enhancer in B-cells inhibitor,zeta	1.76461	0.000596252		Pla2g4c	Calcium-independent),group IVC (cytosolic,phospholipase A2	1.45568	1.99077e-05		Ecm1	Extracellular matrix protein 1	-1.57892	9.03979e-08
Orm1	Orosomucoid 1	1.71538	7.0306e-06		Pla2g7	Group VII (platelet-activating factor acetylhydrolase,phospholipase A2,plasma)	1.81167	0.000731485		Fcgr3	Fc receptor,IgG,low affinity III	2.08899	0.000702093
Orm2	Orosomucoid 2	8.46327	1.10847e-10		Plscr1	Phospholipid scramblase 1	1.50133	0.000180817		Fn1	Fibronectin 1	1.57675	7.07918e-06
Prok2	Prokineticin 2	1.91613	0.000668238		Rps6ka5	Polypeptide 5,ribosomal protein S6 kinase	-1.53632	0.000815713		Gja1	Gap junction protein	1.51018	0.000305252
Reg3b	Regenerating islet-derived 3 beta	5.40148	0.000243879		S100a8	S100 calcium binding protein A8 (calgranulin A)	7.46069	1.88217e-11		Hmgb1	High mobility group box 1	1.80765	4.06645e-06
S100a8	S100 calcium binding protein A8 (calgranulin A)	14.0179	2.43589e-07		S100a9	S100 calcium binding protein A9 (calgranulin B)	4.12982	2.47904e-10		Hp	Haptoglobin	1.43775	4.90374e-06
S100a9	S100 calcium binding protein A9 (calgranulin B)	8.53508	7.37793e-06		Saa1	Serum amyloid A 1	9.97004	2.76147e-12		Il1rn	Interleukin 1 receptor antagonist	17.5416	0.000199538
Saa1	Serum amyloid A 1	4.57664	8.86931e-10		Saa2	Serum amyloid A 2	9.97004	2.76147e-12		Itih4	Inter alpha-trypsin inhibitor, heavy chain 4	2.17634	2.31146e-09
Saa2	Serum amyloid A 2	4.57664	8.86931e-10		Saa3	Serum amyloid A 3	4.39264	1.75453e-06		Lbp	Lipopolysaccharide binding protein	-1.6857	1.41806e-07
Saa3	Serum amyloid A 3	6.89038	6.57149e-08		Saa4	Serum amyloid A 4	2.18377	1.29765e-07		Ly75	Lymphocyte antigen 75	1.74723	1.103e-06
Saa4	Serum amyloid A 4	1.78399	1.09115e-05		Serpina3n	Clade A,member 3N,serine (or cysteine) peptidase inhibitor	3.24194	7.59847e-09		Mecom	MDS1 and EVI1 complex locus	-1.43392	1.59843e-05
Serpina3n	Clade A,member 3N,serine (or cysteine) peptidase inhibitor	4.60017	1.29827e-08		Smad1	MAD homolog 1 (Drosophila)	1.59816	7.2817e-05		Ncf1	Neutrophil cytosolic factor 1	1.59956	8.6064e-05
Stat3	Signal transducer and activator of transcription 3	1.93344	9.12147e-06		Stat3	Signal transducer and activator of transcription 3	2.08159	1.60961e-07		Nfkbiz	Nuclear factor of kappa light polypeptide gene enhancer in B cells inhibitor,zeta	3.32603	2.57425e-09
Tfrc	Transferrin receptor	1.76503	0.000263279		Tfrc	Transferrin receptor	1.85268	5.7025e-07		Orm1	Orosomucoid 1	2.28249	1.13708e-09
Vcam1	Vascular cell adhesion molecule 1	1.46058	0.000157703		Tirap	Toll-interleukin 1 receptor (TIR) domain-containing adaptor protein	1.6353	1.75483e-05		Orm2	Orosomucoid 2	8.18939	2.55302e-15
					Tlr2	Toll-like receptor 2	1.91628	0.000133767		P2rx7	Purinergic receptor P2X7	1.41459	4.87478e-06
					Tnfrsf1a	Tumor necrosis factor receptor superfamily, member 1a	1.74569	3.94918e-05		Reg3b	Regenerating islet-derived 3 beta	112.307	2.21725e-05
					Vcam1	Vascular cell adhesion molecule 1	1.83752	6.66714e-07		Reg3g	Regenerating islet-derived 3 gamma	65.0319	4.43445e-05
										S100a9	S100 calcium binding protein A9 (calgranulin B)	10.6592	3.67139e-10
										Saa1	Serum amyloid A 1	8.62367	3.81716e-16
										Saa2	Serum amyloid A 2	8.62367	3.81716e-16
										Saa3	Serum amyloid A 3	14.3257	1.45058e-09
										Saa4	Serum amyloid A 4	2.29616	2.14147e-10
										Serpina3n	Serine (or cysteine) peptidase inhibitor clade A,member 3N	4.64661	7.10988e-12
										Serpinf2	Serine (or cysteine) peptidase inhibitor clade F,member 2	1.42908	7.30055e-06
										Stat3	Signal transducer and activator of transcription 3	1.98794	3.70209e-06
										Tfrc	Transferrin receptor	2.72476	7.59373e-07
										Tlr13	Toll-like receptor 13	1.47988	0.000253515
										Tnfrsf1a	Tumor necrosis factor receptor superfamily member 1a	1.46363	0.000303514
Day 1					Day 3					Day 14
Immune response					Immune response					Immune response
Gene symbol	Gene description	Average Fold change	P-value		Gene symbol	Gene description	Average Fold change	P-value		Gene symbol	Gene description	Average Fold change	P-value
Adamdec1	ADAM-like,decysin 1	1.48686	0.000560699		Adcy9	Adenylate cyclase 9	-1.45359	0.000554256		Apoa4	Apolipoprotein A-IV	-2.62102	4.80526e-10
Aim2	Absent in melanoma 2	1.45118	0.000192253		Apoa4	Apolipoprotein A-IV	1.90646	5.5467e-08		Bcl3	B cell leukemia/lymphoma 3	1.81141	0.000252171
Bcl6	B-cell leukemia/lymphoma 6	-1.69333	5.23665e-05		Bcl3	B-cell leukemia/lymphoma 3	2.72167	1.01551e-08		Bmp6	Bone morphogenetic protein 6	-1.48795	2.81066e-06
C1qa	Alpha polypeptide,complement component 1,q subcomponent	1.43134	0.000934056		Ccl6	Chemokine (C-C motif) ligand 6	1.67564	3.87951e-06		Ccl6	Chemokine (C-C motif) ligand 6	3.66281	4.30827e-07
C1qb	Beta polypeptide,complement component 1,q subcomponent	1.52601	0.000352745		Ccr1	Chemokine (C-C motif) receptor 1	1.72901	0.000198373		Ccl9	Chemokine (C-C motif) ligand 9	1.41873	9.57266e-05
C1qc	C chain,complement component 1,q subcomponent	1.43148	0.000571014		Cd55	CD55 antigen	1.51645	0.000431111		Ccr5	Chemokine (C-C motif) receptor 5	1.49419	8.30021e-05
Ccl6	Chemokine (C-C motif) ligand 6	2.99029	2.25049e-05		Chst4	Carbohydrate (chondroitin 6/keratan) sulfotransferase 4	-1.55568	0.000304538		Cd14	CD14 antigen	34.6761	0.000110858
Cfh	Complement component factor h	1.88487	5.56609e-05		Ctsc	Cathepsin C	2.40101	3.68567e-09		Clec4n	C-type lectin domain family 4,member n	2.63099	0.000299182
Clec4n	C-type lectin domain family 4,member n	1.51019	0.000176597		Cxcl1	Chemokine (C-X-C motif) ligand 1	19.0962	1.35652e-12		Ctss	Cathepsin S	2.04004	0.000101437
Csf1	Colony stimulating factor 1 (macrophage)	-1.47951	9.79994e-05		Cxcl13	Chemokine (C-X-C motif) ligand 13	2.01596	0.000129822		Cxcl13	Chemokine (C-X-C motif) ligand 13	14.6171	0.000243875
Ctsc	Cathepsin C	1.95467	0.000227938		Cxcl2	Chemokine (C-X-C motif) ligand 2	1.60846	6.04465e-05		Cxcl14	Chemokine (C-X-C motif) ligand 14	4.11913	9.6578e-07
Ctss	Cathepsin S	1.58718	0.000473215		Egfr	Epidermal growth factor receptor	1.94411	3.01237e-07		Cxcl2	Chemokine (C-X-C motif) ligand 2	11.7372	0.000332546
Cxcl1	Chemokine (C-X-C motif) ligand 1	17.3648	2.93865e-06		Fcgr3	Fc receptor,IgG,low affinity III	1.5297	0.000574224		Cyba	Cytochrome b-245, alpha polypeptide	1.68581	0.000802516
Cxcl13	Chemokine (C-X-C motif) ligand 13	1.98288	1.96805e-05		Fgf1	Fibroblast growth factor 1	-1.4177	0.000299348		Fas	Fas (TNF receptor superfamily member 6)	1.41941	0.000116669
Cxcl14	Chemokine (C-X-C motif) ligand 14	2.93143	0.000997436		Foxo3	Forkhead box O3	-1.61118	6.41227e-05		Fcgr3	Fc receptor,IgG,low affinity III	2.08899	0.000702093
Cyba	Alpha polypeptide,cytochrome b-245	1.49735	0.000737984		Ifitm2	Interferon induced transmembrane protein 2	1.50519	0.000157768		Fyb	FYN binding protein	1.47905	0.000850833
Cybb	Beta polypeptide,cytochrome b-245	1.56934	0.000133611		Il1r1	Interleukin 1 receptor,type I	2.73768	1.64346e-08		Hbegf	Heparin-binding EGF-like growth factor	1.57739	2.38097e-06
Fcer1g	Fc receptor,IgE,gamma polypeptide,high affinity I	1.49797	0.000223662		Il1r2	Interleukin 1 receptor,type II	1.52281	0.00038913		Ifitm3	Interferon induced transmembrane protein 3	1.65494	0.000141723
Fgf3	Fibroblast growth factor 3	1.67839	2.91907e-05		Il1rn	Interleukin 1 receptor antagonist	1.7002	0.000152036		Il1r1	Interleukin 1 receptor,type I	2.97321	3.72423e-09
Hck	Hemopoietic cell kinase	1.64088	6.52109e-05		Irak4	Interleukin-1 receptor-associated kinase 4	1.43743	0.000430204		Jun	Jun oncogene	1.92155	0.000283233
Herc6	Hect domain and RLD 6	1.62304	2.47119e-05		Irgm1	Immunity-related GTPase family M member 1	1.48239	0.000815127		Lcn2	Lipocalin 2	12.1136	6.61406e-17
Ifitm2	Interferon induced transmembrane protein 2,predicted gene 11951	1.67338	8.44867e-05		Irs1	Insulin receptor substrate 1	1.50019	8.12003e-05		March1	Membrane-associated ring finger (C3HC4) 1	1.88852	0.000486446
Il18bp	Interleukin 18 binding protein	1.76812	0.000349887		Lax1	Lymphocyte transmembrane adaptor 1	-1.47227	9.31791e-05		Mbl1	Mannose-binding lectin (protein A) 1	1.43205	0.000475695
Il2rg	Gamma chain,interleukin 2 receptor	1.54434	0.000953344		Lbp	lipopolysaccharide binding protein	1.66657	6.49937e-06		Ncf1	Neutrophil cytosolic factor 1	1.59956	8.6064e-05
Itgb2	Integrin beta 2	1.68166	0.000182739		Lcn2	Lipocalin 2	18.3668	4.29e-12		Ncf4	Neutrophil cytosolic factor 4	1.79253	0.000221308
Lbp	Lipopolysaccharide binding protein	1.87807	6.48523e-05		Map3k1	Mitogen-activated protein kinase kinase kinase 1	1.42574	3.35538e-05		Nfil3	Interleukin 3,nuclear factor,regulated	1.46048	0.00022449
Lcn2	Lipocalin 2	22.4875	3.73043e-12		Mapkapk3	Mitogen-activated protein kinase-activated protein kinase 3	1.67597	8.13341e-06		Orm1	Orosomucoid 1	2.28249	1.13708e-09
Lcp2	Lymphocyte cytosolic protein 2	1.54911	0.000611805		Marco	Macrophage receptor with collagenous structure	1.98014	5.52418e-05		Pros1	Protein S (alpha)	1.51036	0.000493226
Lgals3	Galactose binding,lectin,soluble 3	2.0272	0.000265762		Myd88	Myeloid differentiation primary response gene 88	1.58803	0.000152392		S100a9	S100 calcium binding protein A9 (calgranulin B)	10.6592	3.67139e-10
Lgmn	Legumain	1.53774	0.000766593		Nrg4	Neuregulin 4	2.17992	1.12774e-05		St6gal1	6 sialyltransferase 1,beta galactoside alpha 2	2.22301	7.56398e-05
Lilrb3	Leukocyte immunoglobulin-like receptor,member 3	1.6137	0.000454007		Orm1	Orosomucoid 1	1.51649	1.77135e-05		Vsig4	V-set and immunoglobulin domain containing 4	1.53697	0.000256524
March1	Membrane-associated ring finger (C3HC4) 1	1.59414	0.000444125		Plscr1	Phospholipid scramblase 1	1.50133	0.000180818		C1qb	Complement component 1,q subcomponent	1.85117	2.13796e-06
Marco	Macrophage receptor with collagenous structure	3.99975	2.29979e-06		Pou2af1	Pou Domain,associating factor 1, class 2	-1.416	0.00083975		C2	Complement component 2 (within H-2S)	1.63541	8.91246e-05
Ncf4	Neutrophil cytosolic factor 4	1.62301	0.00023733		Prg4	Proteoglycan 4 (Megakaryocyte stimulating factor articular superficial zone protein)	2.73988	1.24989e-08		C4b	Complement component 4B (Chido blood group)	1.61913	6.666e-08
Orm1	Orosomucoid 1	1.71538	7.0306e-06		Rps6ka5	Ribosomal protein S6 kinase polypeptide 5	-1.53632	0.000815713		C4bp	Complement component 4 binding protein	1.90329	2.38881e-08
Pdgfrb	Beta polypeptide,platelet derived growth factor receptor	-1.44931	0.000383368		S100a8	S100 Calcium binding protein A8 (Calgranulin A)	7.46069	1.88217e-11		Cd28	CD28 antigen	5.48023	0.000864434
Pou2f2	POU domain,class 2,transcription factor 2	1.42137	0.000164197		S100a9	S100 calcium binding protein A9 (Calgranulin B)	4.12982	2.47904e-10		Cr2	Complement receptor 2	1.42833	0.000620215
Prg4	Articular superficial zone protein),proteoglycan 4 (megakaryocyte stimulating factor	4.17999	2.66213e-08		Saa1	Serum amyloid A 1	35.1955	4.84472e-14		Csf1r	Colony stimulating factor 1 receptor	1.88641	0.000132815
Procr	Endothelial,protein C receptor	1.65539	0.000354179		St6gal1	6 Sialyltransferase 1,beta galactoside alpha 2	1.5065	0.00081474		Cxcl1	Chemokine (C-X-C motif) ligand 1	25.7305	1.1526e-10
Pros1	Protein S (alpha)	1.60976	0.000628384		Tirap	Toll-interleukin 1 receptor (Tir) domain-containing adaptor protein	1.6353	1.75483e-05		Egfr	Epidermal growth factor receptor	2.53203	4.84911e-09
Prss3	Protease,serine, 3	-1.51817	0.000187638		Tlr2	Toll-like receptor 2	1.91628	0.000133767		Enpp2	Ectonucleotide pyrophosphatase/phosphodiesterase 2	1.83722	1.55038e-07
Pten	Phosphatase and tensin homolog	1.48221	0.000336615		Trib3	Tribbles homolog 3 (Drosophila)	-1.48382	0.000163556		Fgf3	Fibroblast growth factor 3	1.53073	9.44843e-06
Raet1d	Retinoic acid early transcript delta	-1.42519	0.000268256		Ubc	Ubiquitin C	-1.47418	0.000299845		Hamp	Hepcidin antimicrobial peptide	2.33793	7.72872e-12
S100a8	S100 calcium binding protein A8 (calgranulin A)	14.0179	2.43589e-07		Xbp1	X-box binding protein 1	1.83666	3.56076e-07		Herc6	Hect domain and RLD 6	1.4381	6.84425e-05
S100a9	S100 calcium binding protein A9 (calgranulin B)	8.53508	7.37793e-06							Hmgb1	High mobility group box 1	1.80765	4.06645e-06
Saa1	Serum amyloid A 1	9.82765	1.08885e-11							Ifitm2	Interferon induced transmembrane protein 2	1.78219	4.33085e-05
Trat1	T cell receptor associated transmembrane adaptor 1	1.83078	0.000175832							Iigp1	Interferon inducible GTPase 1	1.62758	5.29226e-06
Tyrobp	TYRO protein tyrosine kinase binding protein	1.49993	0.000314993							Ikbke	Inhibitor of kappaB kinase epsilon	1.93276	1.99572e-06
Ubc	Ubiquitin C	1.73887	3.01899e-05							Il18bp	Interleukin 18 binding protein	1.76575	0.000115974
Vsig4	V-set and immunoglobulin domain containing 4	1.47621	5.90235e-05							Il1rn	Interleukin 1 receptor antagonist	17.5416	0.000199538
Zbp1	Z-DNA binding protein 1	1.54774	0.000377507							Lbp	Lipopolysaccharide binding protein	1.6857	1.41806e-07
										Ly75	Lymphocyte antigen 75	1.74723	1.103e-06
										Marco	Macrophage receptor with collagenous structure	7.20172	6.53182e-07
										P2rx7	Purinergic receptor ligand-gated ion channel, 7	1.41459	4.87478e-06
										Pik3r1	Phosphatidylinositol 3-kinase regulatory subunit 1 (alpha)	1.62323	0.000534049
										Prg4	Proteoglycan 4	4.91259	9.43601e-11
										Saa1	Serum amyloid A 1	6.57406	3.8311e-15
										Sarm1	Sterile alpha and HEAT/Armadillo motif containing 1	23.6873	1.04956e-11
										Tlr13	Toll-like receptor 13	1.47988	0.000253515
										Tnfaip8l2	Tumor necrosis factor, alpha-induced protein 8-like 2	1.50194	3.65864e-05
										Xbp1	X-box binding protein 1	1.52546	6.52308e-07
Day 1					Day 3					Day 14
Stress response					Stress response					Stress response
Gene symbol	Gene description	Average Fold change	P-value		Gene symbol	Gene description	Average Fold change	P-value		Gene symbol	Gene description	Average Fold change	P-value
A2m	Alpha-2-macroglobulin	5.29346	0.000266048		Aacs	Acetoacetyl-CoA synthetase	-1.45622	8.38055e-05		A2m	Alpha-2-macroglobulin	64.9028	6.65162e-05
Aim2	Absent in melanoma 2	1.45118	0.000192253		Acot2	Acyl-CoA thioesterase 2	-1.9527	1.18554e-06		Acot2	Acyl-CoA thioesterase 2	-2.48407	3.30412e-09
Apcs	Serum amyloid P-component	4.28085	2.41003e-07		Adcy9	Adenylate cyclase 9	-1.45359	0.000554256		Adrb2	Adrenergic receptor, beta 2	5.51596	0.000223323
Asns	Asparagine synthetase	3.57794	0.000554213		Adora2a	Adenosine A2a receptor	1.42201	0.000130278		Aldh3a2	Aldehyde dehydrogenase family 3, subfamily A2	-2.15558	3.25439e-07
Bcl6	B-cell leukemia/lymphoma 6	-1.69333	5.23665e-05		Adora2b	Adenosine A2b receptor	1.64832	0.000505478		Ang	Angiogenin, ribonuclease, RNase A family, 5	1.43393	9.39236e-07
C1qa	Complement component 1, q subcomponent, alpha polypeptide	1.43134	0.000934056		Ahr	Aryl-hydrocarbon receptor	1.63839	0.000154744		Aoc3	Amine oxidase, copper containing 3	-3.67227	1.15498e-13
C1qb	Complement component 1, q subcomponent, beta polypeptide	1.52601	0.000352745		Alas1	Aminolevulinic acid synthase 1	-1.9173	2.74643e-06		Apcs	Serum amyloid P-component	6.76432	8.54736e-13
C1qc	Complement component 1, q subcomponent, C chain	1.43148	0.000571014		Ang	Angiogenin, ribonuclease, RNase A family, 5	1.43502	0.000667575		Apoa4	Apolipoprotein A-IV	-2.62102	4.80526e-10
Car3	Carbonic anhydrase 3	-2.38408	8.40541e-06		Apcs	Serum amyloid P-component	3.92124	6.13971e-10		Ass1	Argininosuccinate synthetase 1	-1.51609	1.467e-05
Cd163	CD163 antigen	1.73298	6.8611e-06		Apoa4	Apolipoprotein A-IV	1.90646	5.5467e-08		B4galt1	UDP-Gal:betaGlcNAc beta 1,4- galactosyltransferase, polypeptide 1	1.65718	8.82447e-05
Cd44	CD44 antigen	1.66607	0.000160306		B4galt1	UDP-Gal:betaGlcNAc beta 1,4- galactosyltransferase, polypeptide 1	1.58685	6.82011e-05		Bcl3	B cell leukemia/lymphoma 3	1.81141	0.000252171
Cd5l	CD5 antigen-like	1.80692	0.00011095		Bcl3	B-cell leukemia/lymphoma 3	2.72167	1.01551e-08		Bdh1	3-hydroxybutyrate dehydrogenase, type 1	-1.43222	0.000371352
Cfh	Complement component factor h	1.88487	5.56609e-05		Btg1	B-cell translocation gene 1, anti-proliferative	-1.43019	0.000157573		Bmp6	Bone morphogenetic protein 6	-1.48795	2.81066e-06
Chi3l3	Chitinase 3-like 3	3.90462	7.96306e-05		Cacna1b	Calcium channel, voltage-dependent, N type, alpha 1B subunit	-1.44696	0.000388775		Brca1	Breast cancer 1	1.58168	2.98742e-05
Clec2h	C-type lectin domain family 2, member h	-2.59722	2.10128e-06		Ccnd1	Cyclin D1	1.80954	9.79994e-05		C1qb	Complement component 1, q subcomponent, beta polypeptide	1.85117	2.13796e-06
Clec4n	C-type lectin domain family 4, member n	1.51019	0.000176597		Ccr1	Chemokine (C-C motif) receptor 1	1.72901	0.000198373		C2	Complement component 2 (within H-2S)	1.63541	8.91246e-05
Col3a1	Collagen, type III, alpha 1	-1.7641	1.07379e-05		Cd55	CD55 antigen	1.51645	0.000431111		C230052I12Rik	RIKEN cDNA C230052I12 gene	1.85462	0.000126546
Cotl1	Coactosin-like 1 (Dictyostelium)	1.4974	0.000966198		Cdkn1a	Cyclin-dependent kinase inhibitor 1A (P21)	1.4793	0.000293239		C4b	Complement component 4B (Chido blood group)	1.61913	6.666e-08
Csf1	Colony stimulating factor 1 (macrophage)	-1.47951	9.79994e-05		Chi3l3	Chitinase 3-like 3	3.89221	1.91426e-09		C4bp	Complement component 4 binding protein	1.90329	2.38881e-08
Ctss	Cathepsin S	1.58718	0.000473215		Chi3l4	Chitinase 3-like 4	2.10845	3.58614e-06		Camk1d	Calcium/calmodulin-dependent protein kinase ID	1.88613	2.55579e-06
Cxcl1	Chemokine (C-X-C motif) ligand 1	17.3648	2.93865e-06		Chl1	Cell adhesion molecule with homology to L1CAM	1.56862	0.000215592		Camp	Cathelicidin antimicrobial peptide	1.66621	0.000137931
Cxcl13	Chemokine (C-X-C motif) ligand 13	1.98288	1.96805e-05		Chst4	Carbohydrate (chondroitin 6/keratan) sulfotransferase 4	-1.55568	0.000304538		Ccnd1	Cyclin D1	-1.47334	9.3091e-07
Cyba	Cytochrome b-245, alpha polypeptide	1.49735	0.000737984		Clec2h	C-type lectin domain family 2, member h	-2.46555	1.96647e-09		Ccr5	Chemokine (C-C motif) receptor 5	1.49419	8.30021e-05
Cybb	Cytochrome b-245, beta polypeptide	1.56934	0.000133611		Creb3l2	cAMP responsive element binding protein 3-like 2	1.553	7.73544e-05		Cd14	CD14 antigen	34.6761	0.000110858
Derl1	Der1-like domain family, member 1	1.49798	0.000761775		Cry1	Cryptochrome 1 (photolyase-like)	-1.62435	8.19735e-05		Cd163	CD163 antigen	2.51124	2.22806e-05
Dnajb9	DnaJ (Hsp40) homolog, subfamily B, member 9	1.94112	0.000127618		Cxcl1	Chemokine (C-X-C motif) ligand 1	19.0962	1.35652e-12		Cd28	CD28 antigen	5.82332	0.000797961
Dnajc10	DnaJ (Hsp40) homolog, subfamily C, member 10	1.52389	0.000837581		Cxcl13	Chemokine (C-X-C motif) ligand 13	2.01596	0.000129822		Cd44	CD44 antigen	1.82554	0.000312524
Eif2ak1	Eukaryotic translation initiation factor 2 alpha kinase 1	-1.4566	0.00074637		Cxcl2	Chemokine (C-X-C motif) ligand 2	1.60846	6.04465e-05		Cd9	CD9 antigen	1.7552	4.34395e-05
Eif2ak3	Eukaryotic translation initiation factor 2 alpha kinase 3	1.4571	0.000771059		Cyp17a1	Cytochrome P450, family 17, subfamily a, polypeptide 1	1.82317	6.31049e-05		Cdc42ep5	CDC42 effector protein (Rho GTPase binding) 5	-2.03247	1.66446e-08
Fabp5	Fatty acid binding protein 5, epidermal	3.07763	2.90229e-05		Dhcr24	24-dehydrocholesterol reductase	1.60115	6.0298e-05		Cdca5	Cell division cycle associated 5	1.46448	1.88837e-05
Fcer1g	Fc receptor, IgE, high affinity I, gamma polypeptide	1.49797	0.000223662		Dnaja3	DnaJ (Hsp40) homolog, subfamily A, member 3	-1.49333	3.15856e-05		Cdkn1a	Cyclin-dependent kinase inhibitor 1A (P21)	1.48405	0.000380473
Fgf3	Fibroblast growth factor 3	1.67839	2.91907e-05		Drd1a	Dopamine receptor D1A	1.47185	0.00015176		Cgref1	Cell growth regulator with EF hand domain 1	-1.59957	2.30903e-07
Fmod	Fibromodulin	-1.5957	0.00032495		Dusp1	Dual specificity phosphatase 1	-2.78223	2.14524e-10		Chac1	ChaC, cation transport regulator 1	2.55239	1.69447e-06
Fn1	Fibronectin 1	1.62919	0.00016971		Ect2	Ect2 oncogene	1.51537	0.000462573		Chi3l3	Chitinase 3-like 3	7.8082	2.9961e-11
Fpr2	Formyl peptide receptor 2	1.54262	0.000370627		Egfr	Epidermal growth factor receptor	1.94411	3.01237e-07		Clec4n	C-type lectin domain family 4, member n	2.63099	0.000299182
Gabra5	Gamma-aminobutyric acid (GABA) A receptor, subunit alpha 5	-1.44316	0.000422715		Egr1	Early growth response 1	-2.5639	7.51613e-08		Cpb2	Carboxypeptidase B2 (plasma)	2.24924	1.10349e-07
Gadd45a	Growth arrest and DNA-damage-inducible 45 alpha	-1.6444	0.000587586		Eme2	Essential meiotic endonuclease 1 homolog 2 (S. pombe)	1.57908	0.000137531		Cr2	Complement receptor 2	-1.42833	0.000620215
Gadd45g	Growth arrest and DNA-damage-inducible 45 gamma	1.91653	0.000100465		F13a1	Coagulation factor XIII, A1 subunit	1.8081	1.01345e-05		Creb3l2	cAMP responsive element binding protein 3-like 2	1.55227	9.97718e-06
Gbp3	Guanylate binding protein 3	1.52616	0.000980352		Fabp5	Fatty acid binding protein 5, epidermal	1.68032	1.83058e-05		Csf1r	Colony stimulating factor 1 receptor	1.88641	0.000132815
Gck	Glucokinase	-1.68924	0.000704074		Fcgr3	Fc receptor, IgG, low affinity III	1.5297	0.000574224		Ctss	Cathepsin S	2.04004	0.000101437
Gfpt1	Glutamine fructose-6-phosphate transaminase 1	1.75951	0.000151571		Fen1	Flap structure specific endonuclease 1	1.44936	0.000477088		Cul7	Cullin 7	-1.48873	0.000361198
Gsn	Gelsolin	-1.58849	0.000104858		Fgf1	Fibroblast growth factor 1	-1.4177	0.000299348		Cxcl1	Chemokine (C-X-C motif) ligand 1	25.7305	1.1526e-10
Gsta4	Glutathione S-transferase, alpha 4	-1.90128	0.000311979		Fgfr1op2	FGFR1 oncogene partner 2	-1.45407	7.56364e-05		Cxcl13	Chemokine (C-X-C motif) ligand 13	14.6171	0.000243875
Hamp2	Hepcidin antimicrobial peptide 2	-1.7771	1.75453e-06		Fnip1	Folliculin interacting protein 1	-1.46842	0.000544149		Cxcl2	Chemokine (C-X-C motif) ligand 2	11.7372	0.000332546
Hck	Hemopoietic cell kinase	1.64088	6.52109e-05		Fnip2	Folliculin interacting protein 2	-1.4959	0.000248114		Cyba	Cytochrome b-245, alpha polypeptide	1.68581	0.000802516
Herc6	Hect domain and RLD 6	1.62304	2.47119e-05		Foxa3	Forkhead box A3	1.66674	9.33608e-06		Dap	Death-associated protein	1.60531	2.26363e-05
Hhex	Hematopoietically expressed homeobox	-1.60158	0.000172374		Foxo3	Forkhead box O3	-1.61118	6.41227e-05		Ddit4	DNA-damage-inducible transcript 4	1.69915	0.00046093
Hist2h2be	Histone cluster 2, H2be	-1.57634	6.58596e-05		Grm7	Glutamate receptor, metabotropic 7	1.43113	0.00065001		Ddt	D-dopachrome tautomerase	-1.53172	6.25461e-05
Hp	Haptoglobin	1.43463	9.23159e-05		Gstm3	Glutathione S-transferase, mu 3	1.59829	5.30836e-05		Derl3	Der1-like domain family, member 3	1.51463	4.33699e-05
Hsd3b2	Hydroxy-delta-5-steroid dehydrogenase, 3 beta- and steroid delta-isomerase 2	-1.76726	0.000554213		Herpud1	Homocysteine-inducible, endoplasmic reticulum stress-inducible, ubiquitin-like domain member 1	-1.4745	0.000276161		Dnajb9	DnaJ (Hsp40) homolog, subfamily B, member 9	1.54784	4.33623e-06
Hspa1a	Heat shock protein 1A	1.70864	0.000731485		Hmgcs2	3-hydroxy-3-methylglutaryl-Coenzyme A synthase 2	-1.50805	6.31495e-05		Dnajc10	DnaJ (Hsp40) homolog, subfamily C, member 10	1.73596	0.000392551
Hspa1b	Heat shock protein 1B	1.4968	0.000326975		Hp	Haptoglobin	1.56609	9.98967e-05		Dnajc3	DnaJ (Hsp40) homolog, subfamily C, member 3	1.49438	7.69367e-05
Icam1	Intercellular adhesion molecule 1	1.7476	0.00076122		Hspa1a	Heat shock protein 1A	-1.45252	4.56045e-05		Ecm1	Extracellular matrix protein 1	-1.57892	9.03979e-08
Ifitm2	Interferon induced transmembrane protein 2	1.67338	8.44867e-05		Hspb8	Heat shock protein 8	1.44032	0.000617463		Edem1	ER degradation enhancer, mannosidase alpha-like 1	1.55314	2.02854e-05
Igfbp1	Insulin-like growth factor binding protein 1	5.33162	1.13897e-06		Icam1	Intercellular adhesion molecule 1	1.85255	7.84982e-06		Egfr	Epidermal growth factor receptor	2.53203	4.84911e-09
Il18bp	Interleukin 18 binding protein	1.76812	0.000349887		Id2	Inhibitor of DNA binding 2	1.77593	2.1936e-07		Egr1	Early growth response 1	9.50305	0.000399044
Inhbb	Inhibin beta-B	3.3838	0.000731518		Id3	Inhibitor of DNA binding 3	1.5619	0.000148289		Ero1l	ERO1-like (S. cerevisiae)	1.46908	0.00074543
Itgal	Integrin alpha L	1.51179	0.000747805		Ifi47	Interferon gamma inducible protein 47	1.5355	9.95629e-05		Eya4	Eyes absent 4 homolog (Drosophila)	-1.56282	1.42823e-05
Itgb2	Integrin beta 2	1.68166	0.000182739		Ifitm2	Interferon induced transmembrane protein 2	1.50519	0.000157768		Fabp5	Fatty acid binding protein 5, epidermal	2.5507	7.25669e-05
Itih4	Inter alpha-trypsin inhibitor, heavy chain 4	1.51478	0.000234874		Igfbp2	Insulin-like growth factor binding protein 2	-1.5004	8.40656e-05		Fads1	Fatty acid desaturase 1	-1.52546	6.52308e-07
Lbp	Lipopolysaccharide binding protein	1.87807	6.48523e-05		Il1r1	Interleukin 1 receptor, type I	2.73768	1.64346e-08		Fance	Fanconi anemia, complementation group E	1.48093	1.87943e-06
Lcn2	Lipocalin 2	22.4875	3.73043e-12		Il1rn	Interleukin 1 receptor antagonist	1.7002	0.000152036		Fas	Fas (TNF receptor superfamily member 6)	1.41941	0.000116669
Lcp2	Lymphocyte cytosolic protein 2	1.54911	0.000611805		Immt	Inner membrane protein, mitochondrial	-1.46795	0.000137531		Fcgr3	Fc receptor, IgG, low affinity III	2.08899	0.000702093
Lepr	Leptin receptor	1.99734	0.000966667		Irak4	Interleukin-1 receptor-associated kinase 4	1.43743	0.000430204		Fgb	Fibrinogen beta chain	1.44218	3.90395e-05
Lgals3	Lectin, galactose binding, soluble 3	2.0272	0.000265762		Irgm1	Immunity-related GTPase family M member 1	1.48239	0.000815127		Fgf3	Fibroblast growth factor 3	1.53073	9.44843e-06
Lgmn	Legumain	1.53774	0.000766593		Irgm2	Immunity-related GTPase family M member 2	1.5674	7.8849e-06		Fmod	Fibromodulin	-1.42511	5.69604e-05
Lilrb3	Leukocyte immunoglobulin-like receptor, subfamily B (with TM and ITIM domains), member 3	1.6137	0.000454007		Irs1	Insulin receptor substrate 1	-1.50019	8.12003e-05		Fn1	Fibronectin 1	1.57675	7.07918e-06
Lipc	Lipase, hepatic	-1.74432	0.000265397		Itih4	Inter alpha-trypsin inhibitor, heavy chain 4	1.54994	4.22918e-05		Fosl2	Fos-like antigen 2	2.23235	4.11476e-07
Lpl	Lipoprotein lipase	1.53741	0.000115859		Lbp	Lipopolysaccharide binding protein	1.66657	6.49937e-06		Gata6	GATA binding protein 6	1.48716	0.000779425
Marco	Macrophage receptor with collagenous structure	3.99975	2.29979e-06		Lcn2	Lipocalin 2	18.3668	4.29e-12		Gck	Glucokinase	1.62291	0.00044854
Mnda	Myeloid cell nuclear differentiation antigen	2.01882	6.01e-05		Leap2	Liver-expressed antimicrobial peptide 2	1.53408	8.70306e-05		Gja1	Gap junction protein, alpha 1	1.60263	0.000305252
Nfkbiz	Nuclear factor of kappa light polypeptide gene enhancer in B-cells inhibitor, zeta	2.89834	0.000596252		Lepr	Leptin receptor	-1.66219	1.60367e-05		Gja3	Gap junction protein, alpha 3	2.17292	6.89042e-05
Orm1	Orosomucoid 1	1.71538	7.0306e-06		Map3k1	Mitogen-activated protein kinase kinase kinase 1	1.42574	3.35538e-05		Gsn	Gelsolin	-1.6955	1.11784e-08
Orm2	Orosomucoid 2	8.46327	1.10847e-10		Mapk8ip3	Mitogen-activated protein kinase 8 interacting protein 3	1.57908	0.000137531		Gsta4	Glutathione S-transferase, alpha 4	-2.52449	6.16088e-10
Pdgfrb	Platelet derived growth factor receptor, beta polypeptide	-1.44931	0.000383368		Mapkapk3	Mitogen-activated protein kinase-activated protein kinase 3	1.67597	8.13341e-06		Gstm1	Glutathione S-transferase, mu 1	-1.56993	4.22517e-05
Plac8	Placenta-specific 8	2.00273	0.000146214		Marco	Macrophage receptor with collagenous structure	1.98014	5.52418e-05		Gstm3	Glutathione S-transferase, mu 3	-1.59209	3.33051e-06
Pmaip1	Phorbol-12-myristate-13-acetate-induced protein 1	1.79989	7.52801e-05		Myd88	Myeloid differentiation primary response gene 88	1.58803	0.000152392		Hamp	Hepcidin antimicrobial peptide	-2.33793	3.86591e-12
Prl	Prolactin	-1.47522	0.000258498		Nedd4l	Neural precursor cell expressed, developmentally down-regulated gene 4-like	1.66974	2.47872e-05		Hamp2	Hepcidin antimicrobial peptide 2	-2.28227	3.56154e-10
Prok2	Prokineticin 2	1.91613	0.000668238		Nek6	NIMA (never in mitosis gene a)-related expressed kinase 6	1.61514	0.000380475		Hbegf	Heparin-binding EGF-like growth factor	1.57739	2.38097e-06
Pros1	Protein S (alpha)	1.60976	0.000628384		Nfkbiz	Nuclear factor of kappa light polypeptide gene enhancer in B-cells inhibitor, zeta	1.68746	1.19693e-05		Herc6	Hect domain and RLD 6	1.4381	6.84425e-05
Prss3	Protease, serine, 3	-1.51817	0.000187638		Nrg4	Neuregulin 4	2.17992	1.12774e-05		Hmgb1	High mobility group box 1	2.08331	6.9644e-06
Pten	Phosphatase and tensin homolog	1.48221	0.000336615		Nrp1	Neuropilin 1	1.49278	0.000493612		Hp	Haptoglobin	1.43775	4.90374e-06
Ptgs1	Prostaglandin-endoperoxide synthase 1	1.57097	0.000667561		Orm1	Orosomucoid 1	1.51649	1.77135e-05		Hspa1a	Heat shock protein 1A	1.67967	3.93378e-07
Ptpn1	Protein tyrosine phosphatase, non-receptor type 1	1.58762	0.000276255		Orm2	Orosomucoid 2	10.8334	1.44954e-11		Hspa1b	Heat shock protein 1B	1.57493	9.96859e-07
Ptprc	Protein tyrosine phosphatase, receptor type, C	1.46981	0.000289827		Pax6	Paired box gene 6	1.422	0.000751465		Hspa8	Heat shock protein 8	1.55134	4.64531e-06
Raet1d	Retinoic acid early transcript delta	-1.42519	0.000268256		Pcsk9	Proprotein convertase subtilisin/kexin type 9	1.61711	7.51896e-05		Hspb1	Heat shock protein 1	-1.82589	1.54291e-05
Rbm3	RNA binding motif protein 3	2.22485	0.000748448		Pla2g4c	Phospholipase A2, group IVC (cytosolic, calcium-independent)	1.45568	1.99077e-05		Icam1	Intercellular adhesion molecule 1	2.00959	1.39482e-05
Rbx1	Ring-box 1	-1.51984	0.000501828		Pla2g7	Phospholipase A2, group VII (platelet-activating factor acetylhydrolase, plasma)	1.81167	0.000731485		Id2	Inhibitor of DNA binding 2	2.5978	2.94303e-07
Reg3b	Regenerating islet-derived 3 beta	5.40148	0.000243879		Plac8	Placenta-specific 8	1.68202	7.60715e-06		Idh2	Isocitrate dehydrogenase 2 (NADP+), mitochondrial	-1.41458	3.4728e-05
Reln	Reelin	-1.68084	0.000200265		Plk3	Polo-like kinase 3 (Drosophila)	-1.896	1.55047e-06		Ier3	Immediate early response 3	21.1002	0.000155199
Rnasel	Ribonuclease L (2', 5'-oligoisoadenylate synthetase-dependent)	1.46228	0.000960143		Plscr1	Phospholipid scramblase 1	1.50133	0.000180818		Ifi47	Interferon gamma inducible protein 47	1.58507	0.000240266
S100a8	S100 calcium binding protein A8 (calgranulin A)	14.0179	2.43589e-07		Pnliprp2	Pancreatic lipase-related protein 2	1.52852	0.000225382		Ifitm2	Interferon induced transmembrane protein 2	1.78219	4.33085e-05
S100a9	S100 calcium binding protein A9 (calgranulin B)	8.53508	7.37793e-06		Ppargc1a	Peroxisome proliferative activated receptor, gamma, coactivator 1 alpha	1.92319	4.75985e-06		Ifitm3	Interferon induced transmembrane protein 3	1.65494	0.000141723
Saa1	Serum amyloid A 1	4.57666	8.86935e-10		Ppargc1b	Peroxisome proliferative activated receptor, gamma, coactivator 1 beta	-2.1391	8.37434e-07		Ifna9	Interferon alpha 9	1.55419	3.70509e-05
Saa2	Serum amyloid A 2	9.82765	1.08885e-11		Psmd2	Proteasome (prosome, macropain) 26S subunit, non-ATPase, 2	1.51882	0.000183741		Igfbp2	Insulin-like growth factor binding protein 2	-1.57957	6.05508e-05
Saa3	Serum amyloid A 3	6.89038	6.57149e-08		Ptpn1	Protein tyrosine phosphatase, non-receptor type 1	1.61569	0.000114196		Iigp1	Interferon inducible GTPase 1	1.62758	5.29226e-06
Saa4	Serum amyloid A 4	1.78399	1.09115e-05		Ret	Ret proto-oncogene	1.43372	0.000430584		Ikbke	Inhibitor of kappaB kinase epsilon	1.93276	1.99572e-06
Scara5	Scavenger receptor class A, member 5 (putative)	4.11061	2.30002e-06		Rps6ka5	Ribosomal protein S6 kinase, polypeptide 5	-1.53632	0.000815713		Il18bp	Interleukin 18 binding protein	1.67528	0.000350717
Scd1	Stearoyl-Coenzyme A desaturase 1	1.73619	2.44334e-05		S100a8	S100 calcium binding protein A8 (calgranulin A)	7.46069	1.88217e-11		Il1r1	Interleukin 1 receptor, type I	2.97321	3.72423e-09
Serpina3n	Serine (or cysteine) peptidase inhibitor, clade A, member 3N	4.60017	1.29827e-08		S100a9	S100 calcium binding protein A9 (calgranulin B)	4.12982	2.47904e-10		Il1rn	Interleukin 1 receptor antagonist	17.5416	0.000199538
Serpine1	Serine (or cysteine) peptidase inhibitor, clade E, member 1	2.68646	3.3901e-05		Saa1	Serum amyloid A 1	9.97008	2.76149e-12		Immt	Inner membrane protein, mitochondrial	1.51559	2.54569e-05
Serpine2	Serine (or cysteine) peptidase inhibitor, clade E, member 2	-1.74028	0.000569184		Saa2	Serum amyloid A 2	35.1955	4.84472e-14		Itih4	Inter alpha-trypsin inhibitor, heavy chain 4	2.17634	2.31146e-09
Serpinh1	Serine (or cysteine) peptidase inhibitor, clade H, member 1	-1.54388	0.000182953		Saa3	Serum amyloid A 3	4.39264	1.75453e-06		Jun	Jun oncogene	1.92155	0.000283233
Sfpq	Splicing factor proline/glutamine rich (polypyrimidine tract binding protein associated)	1.69796	9.6639e-05		Saa4	Serum amyloid A 4	2.18377	1.29765e-07		Lbp	Lipopolysaccharide binding protein	-1.6857	1.41806e-07
Smarca5	SWI/SNF related, matrix associated, actin dependent regulator of chromatin, subfamily a, member 5	1.52645	0.000131478		Scara5	Scavenger receptor class A, member 5 (putative)	2.54007	1.62157e-06		Lcn2	Lipocalin 2	12.1136	6.61406e-17
Smarcb1	SWI/SNF related, matrix associated, actin dependent regulator of chromatin, subfamily b, member 1	2.542	7.08293e-05		Sell	Selectin, lymphocyte	1.56809	2.06663e-05		Lepr	Leptin receptor	-1.11589	1.25748e-07
Socs3	Suppressor of cytokine signaling 3	3.05247	1.21524e-05		Serpina3n	Serine (or cysteine) peptidase inhibitor, clade A, member 3N	3.24194	7.59847e-09		Ly75	Lymphocyte antigen 75	1.74723	1.103e-06
Stat3	Signal transducer and activator of transcription 3	1.93344	9.12147e-06		Sgk2	Serum/glucocorticoid regulated kinase 2	-1.57593	0.000317845		Lyz2	Lysozyme 2	1.46753	0.000958226
Tfrc	Transferrin receptor	1.76503	0.000263279		Smad1	MAD homolog 1 (Drosophila)	1.59816	7.2817e-05		Marco	Macrophage receptor with collagenous structure	7.20172	6.53182e-07
Trat1	T cell receptor associated transmembrane adaptor 1	1.83078	0.000175832		Socs3	Suppressor of cytokine signaling 3	3.42655	1.03528e-06		Mastl	Microtubule associated serine/threonine kinase-like	-1.48561	0.00025051
Tyrobp	TYRO protein tyrosine kinase binding protein	1.49993	0.000314993		Srd5a1	Steroid 5 alpha-reductase 1	-1.53214	0.000446002		Mbl1	Mannose-binding lectin (protein A) 1	1.43205	0.000475695
Ubc	Ubiquitin C	1.73887	3.01899e-05		Srebf2	Sterol regulatory element binding factor 2	1.49413	0.000174147		Mecom	MDS1 and EVI1 complex locus	-1.43392	1.59843e-05
Ucp2	Uncoupling protein 2 (mitochondrial, proton carrier)	1.66202	0.000911569		Stat3	Signal transducer and activator of transcription 3	2.08159	1.60961e-07		Mgll	Monoglyceride lipase	-1.63754	1.3306e-05
Vcam1	Vascular cell adhesion molecule 1	1.46058	0.000157703		Tardbp	TAR DNA binding protein	-1.52353	0.000414726		Mtss1	Metastasis suppressor 1	1.68006	1.67161e-07
Vsig4	V-set and immunoglobulin domain containing 4	1.47621	5.90235e-05		Tbx3	T-box 3	2.01585	5.15853e-06		Ncf1	Neutrophil cytosolic factor 1	1.59956	8.6064e-05
Zbp1	Z-DNA binding protein 1	1.54774	0.000377507		Tff3	Trefoil factor 3, intestinal	2.7987	3.00674e-06		Nfkbiz	Nuclear factor of kappa light polypeptide gene enhancer in B cells inhibitor, zeta	3.32603	2.57425e-09
					Tfrc	Transferrin receptor	1.85268	5.7025e-07		Ngp	Neutrophilic granule protein	4.38836	5.26919e-06
					Tirap	Toll-interleukin 1 receptor (TIR) domain-containing adaptor protein	1.6353	1.75483e-05		Nrep	Neuronal regeneration related protein	-1.52245	4.57801e-05
					Tlk1	Tousled-like kinase 1	-1.42794	0.000394478		Opa1	Optic atrophy 1	-1.41438	1.90255e-05
					Tlr2	Toll-like receptor 2	1.91628	0.000133767		Orm1	Orosomucoid 1	2.28249	1.13708e-09
					Tnfrsf1a	Tumor necrosis factor receptor superfamily, member 1a	1.74569	3.94918e-05		Orm2	Orosomucoid 2	8.18939	2.55302e-15
					Trib3	Tribbles homolog 3 (Drosophila)	-1.48382	0.000163556		P2rx7	Purinergic receptor P2X, ligand-gated ion channel, 7	1.41459	4.87478e-06
					Tsc22d3	TSC22 domain family, member 3	1.88822	5.02949e-07		Pdia6	Protein disulfide isomerase associated 6	1.7326	0.000126631
					Ubc	Ubiquitin C	-1.47418	0.000299845		Pdk4	Pyruvate dehydrogenase kinase, isoenzyme 4	-1.43876	3.5605e-06
					Ung	Uracil DNA glycosylase	1.50494	6.92801e-05		Pik3r1	Phosphatidylinositol 3-kinase, regulatory subunit, polypeptide 1 (p85 alpha)	1.62323	0.000534049
					Vcam1	Vascular cell adhesion molecule 1	1.83752	6.66714e-07		Pklr	Pyruvate kinase liver and red blood cell	2.71816	9.01361e-05
					Vcan	Versican	-1.55926	4.02983e-05		Plac8	Placenta-specific 8	2.29419	0.000326652
					Xbp1	X-box binding protein 1	1.83666	3.56076e-07		Pld1	Phospholipase D1	1.76575	0.000115974
					Xiap	X-linked inhibitor of apoptosis	1.42513	0.000128012		Plk3	Polo-like kinase 3	1.69373	5.87665e-05
										Pou2f3	POU domain, class 2, transcription factor 3	1.62087	0.000524737
										Ppargc1b	Peroxisome proliferative activated receptor, gamma, coactivator 1 beta	-1.45488	0.000165424
										Ppbp	Pro-platelet basic protein	1.93703	1.0186e-06
										Pros1	Protein S (alpha)	1.51036	0.000493226
										Psmd9	Proteasome (prosome, macropain) 26S subunit, non-ATPase, 9	-1.48312	3.07136e-05
										Ptpn1	Protein tyrosine phosphatase, non-receptor type 1	1.65073	0.00011329
										Rbbp8	Retinoblastoma binding protein 8	1.4862	9.0427e-06
										Rbm3	RNA binding motif protein 3	1.80233	0.000144169
										Reg3b	Regenerating islet-derived 3 beta	112.307	2.21725e-05
										Reg3g	Regenerating islet-derived 3 gamma	65.0319	4.43445e-05
										S100a9	S100 calcium binding protein A9 (calgranulin B)	10.6592	3.67139e-10
										Saa1	Serum amyloid A 1	6.57406	3.8311e-15
										Saa2	Serum amyloid A 2	8.62367	3.81716e-16
										Saa3	Serum amyloid A 3	14.3257	1.45058e-09
										Saa4	Serum amyloid A 4	2.29616	2.14147e-10
										Sarm1	Sterile alpha and HEAT/Armadillo motif containing 1	23.6873	1.04956e-11
										Scd1	Stearoyl-Coenzyme A desaturase 1	2.89852	1.4662e-11
										Sele	Selectin, endothelial cell	1.16009	0.0442147
										Serpina3n	Serine (or cysteine) peptidase inhibitor, clade A, member 3N	4.64661	7.10988e-12
										Serpine1	Serine (or cysteine) peptidase inhibitor, clade E, member 1	10.6615	0.000376878
										Serpinf2	Serine (or cysteine) peptidase inhibitor, clade F, member 2	1.42908	7.30055e-06
										Shprh	SNF2 histone linker PHD RING helicase	-1.42289	8.38553e-06
										Slc29a1	Solute carrier family 29 (nucleoside transporters), member 1	-1.4703	0.000222712
										Snca	Synuclein, alpha	3.15152	7.16012e-10
										Socs3	Suppressor of cytokine signaling 3	7.7843	1.24318e-07
										Srd5a1	Steroid 5 alpha-reductase 1	-1.89567	4.25656e-07
										Stat3	Signal transducer and activator of transcription 3	1.98794	3.70209e-06
										Tfrc	Transferrin receptor	2.72476	7.59373e-07
										Timp1	Tissue inhibitor of metalloproteinase 1	3.75831	0.000551103
										Tlr13	Toll-like receptor 13	1.47988	0.000253515
										Tnfaip8l2	Tumor necrosis factor, alpha-induced protein 8-like 2	1.50194	3.65864e-05
										Tnfrsf1a	Tumor necrosis factor receptor superfamily, member 1a	1.46363	0.000303514
										Trp53inp1	Transformation related protein 53 inducible nuclear protein 1	1.82872	4.79024e-05
										Tsc22d2	TSC22 domain family, member 2	1.49496	5.33543e-05
										Ulk2	Unc-51 like kinase 2	1.5218	0.000959896
										Usp28	Ubiquitin specific peptidase 28	1.50334	0.0001145
										Vldlr	Very low density lipoprotein receptor	-1.55714	2.10422e-05
										Vsig4	V-set and immunoglobulin domain containing 4	1.53697	0.000256524
										Wipi1	WD repeat domain, phosphoinositide interacting 1	1.47568	0.000357045
										Xbp1	X-box binding protein 1	1.70716	6.52308e-07
