# Supplementary material for: Immunogenomics reveal molecular circuits of diclofenac induced liver injury in mice
Source: Oncotarget. 2016 Feb 25;7(12):14983–5017. doi: 10.18632/oncotarget.7698 (PMC4924767; doi:10.18632/oncotarget.7698)
Supplement: Supplementary file 3 [file oncotarget-07-14983-s003.xls]

## Sheet: Inflammatory response
Table S10: Summary of transcription factor binding site search results for DEGs after single diclofenac treatment. The TRANSFAC® 2013.2 library of positional weight matrices and ‘vertebrate_non_redundant_minSUM’ profile were used to identify enriched transcription factor binding sites in the promoters of genes coding for inflammation, immune and stress response. Promoters of annotated genes were …
ID	Yes density per 1000bp	No density per 1000bp	Yes-No ratio	Model cutoff	P-value
V$AFP1_Q6	2.16578	1.66061	1.30421	0.7745	0.017259
V$AIRE_01	1.73797	1.2	1.44831	0.889	0.00471493
V$AIRE_02	1.20321	0.921212	1.30611	0.6286	0.0597009
V$AP1_01	5.5615	4.32121	1.28702	0.8543	0.000544206
V$AP1_Q2_01	34.5722	29.2788	1.18079	0.7784	2.08523e-08
V$AP3_Q6	5.10695	3.93939	1.29638	0.8886	0.000653858
V$AR_03	0.989305	0.487879	2.02777	0.8165	0.000214481
V$AREB6_03	17.0321	15.2485	1.11697	0.7055	0.004977
V$AREB6_04	1.01604	0.684848	1.4836	0.9874	0.0187918
V$BACH1_01	0.0534759	0.00606061	8.82353	0.945	0.0540583
V$BARBIE_01	0.374332	0.175758	2.12982	0.9263	0.0129881
V$BLIMP1_Q6	2.6738	1.89697	1.40951	0.7939	0.00127908
V$BRCA_01	56.5775	52.6545	1.0745	0.7443	0.00102349
V$BRN2_01	16.2567	11.703	1.3891	0.7528	2.59045e-13
V$CAP_01	96.5241	85.8636	1.12416	0.958	3.59421e-11
V$CART1_01	1.87166	0.39697	4.71486	0.8402	5.3497e-21
V$CDC5_01	6.20321	5.35455	1.15849	0.7106	0.0206006
V$CDP_01	10.0535	8.13333	1.23608	0.6283	9.68469e-05
V$CDPCR1_01	48.3957	37.7515	1.28195	0.6152	5.66359e-22
V$CDPCR3_01	12.9679	10.5242	1.23219	0.6403	1.47438e-05
V$CDXA_01	6.44385	5.1697	1.24647	0.9372	0.00100642
V$CEBP_Q2_01	40.2674	34.8424	1.1557	0.7702	1.14999e-07
V$CEBPB_01	32.6203	27.3909	1.19092	0.7235	1.12673e-08
V$CEBPD_Q6	33.9037	28.2576	1.19981	0.711	1.46127e-09
V$CEBPG_Q6	33.984	26.797	1.2682	0.6506	8.1036e-15
V$CETS1P54_02	17.9947	15.9758	1.12637	0.905	0.00220166
V$CHOP_01	53.262	46.9091	1.13543	0.6058	8.0057e-08
V$CHX10_01	0.935829	0.587879	1.59187	0.8374	0.00998162
V$CLOCKBMAL_Q6	0.26738	0.112121	2.38474	0.9928	0.0182307
V$COMP1_01	11.0963	8.76061	1.26661	0.6459	6.75892e-06
V$COREBINDINGFACTOR_Q6	1.36364	0.90303	1.51007	0.8672	0.00567308
V$COUP_01	15.0267	11.9121	1.26147	0.6602	3.08124e-07
V$CRX_Q4	3.77005	2.90303	1.29866	0.9023	0.00279609
V$DBP_Q6	14.7326	12.0909	1.21849	0.8649	1.20075e-05
V$DEC_Q1	16.0963	13.897	1.15826	0.7171	0.0004668
V$DELTAEF1_01	0.106952	0.0030303	35.2941	0.9969	0.000493184
V$DMRT1_01	2.56684	1.53939	1.66744	0.7321	8.99716e-06
V$DR1_Q3	2.21925	1.52727	1.45308	0.776	0.00148482
V$DR3_Q4	4.06417	3.61818	1.12326	0.7519	0.0972054
V$DR4_Q2	0.26738	0.0333333	8.02139	0.8608	1.45546e-05
V$E2A_Q2	9.83957	8.74545	1.12511	0.7936	0.0189057
V$EBOX_Q6_01	6.81818	5.34545	1.27551	0.8713	0.000234005
V$EN1_01	87.9679	74.3364	1.18338	0.7201	3.67791e-19
V$ER_Q6	13.2353	11.6848	1.13269	0.7521	0.00538118
V$ETS1_B	17.4064	13.6273	1.27732	0.7456	8.22715e-09
V$EVI1_02	0.882353	0.215152	4.10108	0.8811	1.60263e-09
V$FOXJ2_02	73.7433	60.0242	1.22856	0.5822	3.07037e-23
V$FOXM1_01	24.4652	21.1091	1.15899	0.7379	2.02557e-05
V$FOXO3_01	7.70053	6.56667	1.17267	0.7198	0.00684814
V$FOXP3_Q4	9.11765	7.71818	1.18132	0.6728	0.00249638
V$FXR_Q3	7.40642	5.79394	1.2783	0.66	0.000116679
V$FXRIR1_Q6	3.42246	2.28182	1.49988	0.7059	3.11677e-05
V$GATA_Q6	55.6684	43.4788	1.28036	0.7098	8.97756e-25
V$GATA1_04	27.8877	21.0242	1.32645	0.7395	1.17487e-16
V$GATA4_Q3	19.5187	14.3667	1.35861	0.7253	6.37494e-14
V$GCM_Q2	0.695187	0.290909	2.38971	0.9119	0.000215602
V$GEN_INI3_B	58.5027	49.4545	1.18296	0.8209	2.68834e-13
V$GFI1_01	0.294118	0.0818182	3.59477	0.9425	0.00107013
V$GRE_C	1.44385	0.769697	1.87587	0.8309	5.74181e-05
V$HAND1E47_01	27.9947	24.8576	1.1262	0.7473	0.00018952
V$HEB_Q6	0.13369	0.0393939	3.39367	1	0.0301952
V$HFH4_01	0.0534759	0.0030303	17.6471	0.9831	0.0289778
V$HLF_01	6.3369	4.57879	1.38397	0.7683	4.41628e-06
V$HMGIY_Q6	22.861	18.1606	1.25882	0.7938	5.18271e-10
V$HMX1_01	3.60963	2.85455	1.26452	0.7014	0.00730548
V$HNF1_01	6.06952	4.42727	1.37094	0.7036	1.17946e-05
V$HNF3_Q6_01	0.347594	0.184848	1.88042	0.9662	0.0352535
V$HNF4_Q6_01	7.56684	6.51818	1.16088	0.7397	0.0109807
V$HNF4ALPHA_Q6	6.49733	5.18788	1.25241	0.7557	0.000772611
V$HNF6_Q6	0.508021	0.136364	3.72549	0.9048	1.29995e-05
V$HOX13_01	24.6791	19.3697	1.27411	0.6168	1.3538e-11
V$HOXA7_01	1.17647	0.939394	1.25237	0.9246	0.0972309
V$HP1SITEFACTOR_Q6	5.5615	3.92121	1.41831	0.7353	4.17743e-06
V$HSF_Q6	11.4171	10.3697	1.10101	0.624	0.0334322
V$HSF2_01	3.77005	3.02727	1.24536	0.8809	0.00966678
V$ICSBP_Q6	0.240642	0.0666667	3.60963	0.8931	0.0029336
V$IPF1_Q4_01	18.9572	13.4242	1.41216	0.7383	1.57858e-16
V$IRF_Q6	13.1818	9.96667	1.32259	0.7496	1.24139e-08
V$KAISO_01	0.0802139	0.00909091	8.82353	0.9981	0.0166475
V$LEF1_Q2_01	36.6845	31.8636	1.1513	0.7405	7.55952e-07
V$LEF1TCF1_Q4	22.8877	19.1152	1.19736	0.731	7.19193e-07
V$LHX3A_01	0.454545	0.0727273	6.25	0.9175	1.83252e-07
V$LMO2COM_01	8.6631	6.98182	1.24081	0.8409	0.000218308
V$LXR_Q3	1.09626	0.715152	1.5329	0.7453	0.00976023
V$LYF1_01	38.4492	34.5333	1.11339	0.6632	8.00343e-05
V$MAF_Q6	6.04278	5.2	1.16207	0.7039	0.0198981
V$MEF3_B	1.79144	1.30909	1.36846	0.7661	0.0122444
V$MEIS1_01	21.0695	17.0182	1.23806	0.7483	2.51048e-08
V$MEIS1AHOXA9_01	6.87166	5.71818	1.20172	0.6479	0.00373524
V$MRF2_01	1.49733	0.590909	2.53394	0.8523	1.56419e-08
V$MSX1_01	47.2727	39.9364	1.1837	0.7167	3.8145e-11
V$MYOGENIN_Q6	1.41711	0.842424	1.68218	0.97	0.000661833
V$MYOGNF1_01	0.534759	0.348485	1.53453	0.7291	0.0562058
V$NANOG_01	2.21925	1.77576	1.24975	0.8313	0.0355801
V$NCX_01	66.5775	56.5424	1.17748	0.6988	3.39784e-14
V$NF1_Q6	0.588235	0.236364	2.48869	0.9747	0.000399302
V$NFAT_Q6	22.2193	17.0242	1.30515	0.7864	2.27681e-12
V$NFY_01	26.4706	22.9939	1.1512	0.7157	2.25497e-05
V$NFY_Q6_01	22.5401	19.6727	1.14575	0.7314	0.000137059
V$NKX22_01	12.4866	11.2091	1.11397	0.6968	0.015811
V$NKX25_02	155.16	130.064	1.19296	0.5153	3.12491e-35
V$NKX25_Q5	27.6471	23.7727	1.16297	0.7344	4.02427e-06
V$NKX61_01	1.01604	0.572727	1.77404	0.8292	0.00157138
V$NKX62_Q2	11.3369	8.51818	1.33091	0.8774	6.55775e-08
V$NRF2_Q4	2.75401	2.22424	1.23818	0.79	0.0263651
V$OCT_C	35.2406	28.0212	1.25764	0.6007	2.10187e-14
V$OCT1_02	44.3316	34.7121	1.27712	0.6348	9.44249e-20
V$OCT1_03	11.3636	7.94242	1.43075	0.9164	3.07485e-11
V$OCT1_07	7.13904	5.17879	1.37852	0.6947	1.53819e-06
V$OCT1_Q6	42.5134	35.7909	1.18783	0.6306	1.54739e-10
V$OCT4_01	21.3636	15.603	1.3692	0.634	1.02731e-15
V$OCT4_02	107.433	87.6424	1.22581	0.5421	2.46235e-32
V$OG2_01	8.68984	5.98788	1.45124	0.8338	1.54886e-09
V$OTX_Q1	9.81283	7.55152	1.29945	0.8187	3.18045e-06
V$P300_01	1.36364	0.839394	1.62455	0.9521	0.00158258
V$PAX_Q6	8.34225	7.20606	1.15767	0.7058	0.00904115
V$PAX2_01	0.614973	0.433333	1.41917	0.8392	0.0795441
V$PAX2_02	36.7647	32.3879	1.13514	0.9368	7.06043e-06
V$PAX4_02	68.0749	51.2758	1.32762	0.6968	3.52629e-38
V$PAX6_01	11.8984	10.4	1.14408	0.6333	0.00456831
V$PBX_Q3	22.4866	18.3121	1.22796	0.7101	2.92395e-08
V$PBX1_02	2.27273	1.23333	1.84275	0.7551	1.06042e-06
V$PITX2_Q2	6.20321	4.88788	1.2691	0.7534	0.000541624
V$PLZF_02	1.5508	1.18485	1.30886	0.7535	0.036164
V$POU1F1_Q6	9.46524	6.41515	1.47545	0.7776	5.82553e-11
V$POU3F2_01	64.1444	50.5545	1.26882	0.5172	1.92822e-26
V$POU3F2_02	82.7807	68.4303	1.20971	0.5176	1.65735e-22
V$POU6F1_01	21.8717	16.4212	1.33191	0.6346	9.08616e-14
V$PPARA_01	1.01604	0.654545	1.55229	0.7015	0.0105549
V$PPARA_02	3.31551	2.4303	1.36424	0.7144	0.00109899
V$PPARDR1_Q2	11.3904	9.64242	1.18128	0.6836	0.000838742
V$PPARG_01	42.7273	38.3424	1.11436	0.5043	3.00942e-05
V$PPARG_02	65.3209	59.3606	1.10041	0.4628	5.50455e-06
V$PR_01	0.534759	0.281818	1.89753	0.9104	0.0100274
V$PTF1BETA_Q6	1.8984	1.29697	1.46372	0.8017	0.00262434
V$RBPJK_Q4	7.59358	5.77879	1.31404	0.7925	1.83603e-05
V$RORA1_01	18.1016	16.4273	1.10192	0.7027	0.00974118
V$RREB1_01	0.13369	0.0393939	3.39367	0.8915	0.0301952
V$RSRFC4_01	12.8342	9	1.42602	0.6463	2.74179e-12
V$RUSH1A_02	12.1925	9.81818	1.24183	0.9424	1.36268e-05
V$S8_01	1.3369	0.784848	1.70338	0.9388	0.000725234
V$SF1_Q6_01	4.67914	3.99394	1.17156	0.8637	0.0288069
V$SOX10_Q6	10.0267	8.98182	1.11634	0.8858	0.0250434
V$SREBP1_01	22.2727	19.4576	1.14468	0.636	0.00016381
V$SRF_C	0.106952	0.0333333	3.20856	0.908	0.0586827
V$SRF_Q4	0.588235	0.269697	2.1811	0.8313	0.00172705
V$SRY_02	34.0374	28.2303	1.20571	0.7216	5.22025e-10
V$STAT_Q6	31.4171	26.5758	1.18217	0.738	7.12934e-08
V$STRA13_01	1.49733	1.09394	1.36875	0.816	0.02024
V$SZF11_01	0.508021	0.269697	1.88367	0.8088	0.0126232
V$TAL1ALPHAE47_01	16.9251	14.403	1.17511	0.6756	9.94997e-05
V$TATA_01	18.4492	13.6	1.35656	0.7501	3.79414e-13
V$TBX5_01	8.07487	6.12121	1.31916	0.7929	7.96785e-06
V$TBX5_02	2.78075	2.02424	1.37372	0.8625	0.0021347
V$TCF11_01	42.2193	36.1545	1.16774	0.7416	7.25463e-09
V$TEF_Q6	6.01604	4.05152	1.48489	0.7526	9.65856e-08
V$TEF1_Q6	23.984	19.5727	1.22538	0.7165	1.45835e-08
V$TFE_Q6	8.1016	6.04545	1.34011	0.795	2.59684e-06
V$TFIIA_Q6	0.240642	0.0727273	3.30882	0.9241	0.00465613
V$TGIF_01	0.802139	0.539394	1.48711	0.8779	0.0327162
V$TST1_01	45.4813	38.1697	1.19155	0.7055	1.7294e-11
V$TTF1_Q6	64.6524	60	1.07754	0.7551	0.000307227
V$USF_02	7.96791	6.03636	1.31999	0.882	8.71137e-06
V$XVENT1_01	75.107	66.6273	1.12727	0.6408	2.0531e-09
V$YY1_Q6	15.6417	13.3121	1.175	0.7379	0.000176355
V$YY1_Q6_02	28.8235	23.7121	1.21556	0.7553	2.4571e-09

## Sheet: Immune response
ID	Yes density per 1000bp	No density per 1000bp	Yes-No ratio	Model cutoff	P-value
V$AR_Q2	1.8007	1.15823	1.5547	0.7742	2.68993e-05
V$AREB6_03	0.104895	0.0330717	3.17175	0.9825	0.0163254
V$BCL6_Q3	0.104895	0.0488886	2.14559	0.9906	0.0723391
V$BRCA_01	2.95455	2.51489	1.17482	0.9611	0.0244697
V$CART1_01	0.576923	0.217123	2.65712	0.8804	1.88386e-06
V$CDP_02	0.402098	0.203463	1.97627	0.8886	0.00271453
V$CDPCR1_01	0.13986	0.0373854	3.74103	0.9273	0.00242155
V$CDPCR3_01	7.88462	6.55539	1.20277	0.6639	0.000105224
V$CDXA_02	1.27622	0.78078	1.63455	0.9867	9.01009e-05
V$CEBP_Q2_01	0.979021	0.670781	1.45952	0.9713	0.00535286
V$CEBPD_Q6	0.751748	0.54137	1.3886	0.9208	0.0262084
V$CEBPG_Q6	1.94056	1.53208	1.26661	0.8278	0.0104571
V$COREBINDINGFACTOR_Q6	0.437063	0.202025	2.16341	0.9711	0.000571506
V$COUPDR1_Q6	0.384615	0.239411	1.60651	0.82	0.026622
V$CP2_02	0.402098	0.232221	1.73153	0.9066	0.0114291
V$DBP_Q6	15.0175	12.6924	1.18319	0.8647	1.41852e-06
V$DEC_Q1	0.122378	0.0467318	2.61872	0.9498	0.0235735
V$DR3_Q4	4.51049	3.69253	1.22152	0.7521	0.0012579
V$DR4_Q2	0.611888	0.245162	2.49585	0.813	3.38824e-06
V$E12_Q6	1.83566	1.26535	1.45071	0.918	0.000257648
V$E2A_Q2	1.32867	0.99359	1.33724	0.9052	0.0101326
V$EBF_Q6	0.227273	0.106405	2.13593	0.9398	0.0119297
V$EBOX_Q6_01	3.95105	2.92829	1.34927	0.8974	1.52061e-05
V$ER_Q6	0.122378	0.0517644	2.36412	0.9493	0.0366993
V$ETS_Q6	0.402098	0.14379	2.79642	0.999	3.06857e-05
V$FAC1_01	4.79021	3.90822	1.22568	0.8681	0.000771352
V$FOXJ2_02	0.629371	0.348691	1.80495	0.8537	0.001021
V$FXR_Q3	0.891608	0.557187	1.6002	0.7736	0.00140224
V$GATA_C	4.21329	3.28848	1.28123	0.894	0.000164646
V$GATA_Q6	0.576923	0.320652	1.79922	0.9943	0.00168069
V$GATA4_Q3	13.3916	10.3249	1.29703	0.7467	8.15684e-12
V$GEN_INI3_B	6.95804	6.0816	1.14411	0.9623	0.00532261
V$GFI1_Q6	0.227273	0.125097	1.81677	0.982	0.0355274
V$GRE_C	7.04545	5.2052	1.35354	0.7134	8.53705e-09
V$HAND1E47_01	9.56294	8.80499	1.08608	0.807	0.032101
V$HLF_01	0.13986	0.0740519	1.88868	0.9026	0.0733138
V$HMGIY_Q6	12.8497	11.6937	1.09885	0.8459	0.00712121
V$HNF3B_01	0.332168	0.14379	2.31009	0.9413	0.00122928
V$HNF4_Q6_01	0.0874126	0.0237254	3.68435	0.9522	0.0162955
V$HNF4ALPHA_Q6	1.5035	1.03241	1.45629	0.8345	0.000771848
V$HOXA4_Q2	2.06294	1.77437	1.16263	0.9015	0.0629876
V$IK_Q5	1.95804	1.45659	1.34426	0.9228	0.00196621
V$IPF1_Q4_01	1.08392	0.80163	1.35214	0.9132	0.0151788
V$IRF_Q6	0.314685	0.112875	2.7879	0.9641	0.00021914
V$IRF2_01	0.122378	0.029477	4.15163	0.8927	0.00265918
V$ISRE_01	0.27972	0.163202	1.71395	0.8516	0.0331565
V$LEF1_Q2_01	0.926573	0.559344	1.65654	0.9708	0.000561567
V$LXR_Q3	1.15385	0.722545	1.59692	0.7453	0.000337987
V$MEIS1BHOXA9_02	1.74825	1.32934	1.31513	0.7542	0.00576856
V$MRF2_01	0.174825	0.0697382	2.50688	0.907	0.00997537
V$MYB_Q3	0.0174825	0.000718951	24.3167	1	0.077439
V$NF1_Q6_01	0.48951	0.294051	1.66471	0.9644	0.00923709
V$NKX22_01	0.157343	0.0747709	2.10433	0.9404	0.0354202
V$NKX25_02	22.7622	20.9761	1.08515	0.6934	0.00225873
V$NKX25_Q5	0.20979	0.120784	1.73691	0.9675	0.054734
V$NKX3A_01	0.961538	0.668624	1.43809	0.8443	0.00747435
V$OCT_Q6	3.44406	2.50123	1.37695	0.8265	1.72483e-05
V$OCT1_02	2.97203	1.90378	1.56112	0.8184	7.51768e-08
V$OCT1_03	0.821678	0.414835	1.98074	0.9894	2.61907e-05
V$OCT1_07	2.43007	1.74058	1.39613	0.7583	0.000151513
V$OCT4_01	0.576923	0.34941	1.65113	0.8293	0.00569497
V$OCT4_02	0.506993	0.26026	1.94802	0.8377	0.00103497
V$OSF2_Q6	1.04895	0.711761	1.47374	0.9206	0.00336706
V$PAX_Q6	3.81119	3.2856	1.15997	0.7498	0.0192761
V$PAX2_01	0.472028	0.316338	1.49216	0.8489	0.0333361
V$PAX4_02	5.48951	4.78893	1.14629	0.8476	0.0108408
V$PAX4_03	0.611888	0.387514	1.57901	0.9844	0.00842737
V$PAX8_01	10.6993	9.28093	1.15283	0.8041	0.000403479
V$PLZF_02	1.20629	0.933198	1.29265	0.761	0.0252035
V$POU1F1_Q6	2.0979	1.25888	1.66648	0.8628	2.87825e-07
V$POU3F2_01	10.4545	8.00623	1.3058	0.65	5.44442e-10
V$POU3F2_02	3.91608	2.8341	1.38177	0.7185	3.99218e-06
V$PPARA_02	2.9021	2.12809	1.36371	0.7223	0.000113134
V$PPARDR1_Q2	1.22378	0.852676	1.43522	0.8012	0.0030436
V$PPARG_02	6.94056	6.08232	1.1411	0.582	0.00617899
V$PR_01	0.0524476	0.00718951	7.29501	0.9665	0.0130851
V$RUSH1A_02	5.19231	4.47331	1.16073	0.9681	0.00748672
V$SMAD3_Q6	1.29371	1.09137	1.1854	0.8761	0.0883765
V$SOX9_B1	1.25874	0.78078	1.61216	0.9075	0.000146409
V$SPZ1_01	0.384615	0.186208	2.06551	0.9654	0.00201406
V$SREBP_Q3	1.43357	1.03241	1.38856	0.8702	0.00331287
V$SREBP_Q6	0.664336	0.428495	1.55039	0.9475	0.00818628
V$SREBP1_01	8.53147	7.00186	1.21846	0.707	1.90029e-05
V$SRF_C	0.192308	0.0798035	2.40976	0.8799	0.00919235
V$SRF_Q6	0.034965	0.00359475	9.72669	0.9837	0.0286983
V$SRY_02	0.611888	0.435684	1.40443	0.9627	0.0361666
V$STAT_Q6	1.87063	1.35882	1.37666	0.9242	0.0012059
V$STAT1_01	0.27972	0.114313	2.44696	0.8577	0.00168102
V$SZF11_01	0.367133	0.218561	1.67977	0.8209	0.0199959
V$TAL1BETAE47_01	1.74825	1.26248	1.38478	0.8267	0.00142963
V$TCF11_01	5.87413	4.5222	1.29895	0.882	3.8331e-06
V$TCF4_Q5	0.839161	0.519801	1.61439	0.9665	0.0016042
V$TEL2_Q6	1.15385	0.876401	1.31657	0.8236	0.0204362
V$TFE_Q6	0.664336	0.250914	2.64767	0.9835	3.60124e-07
V$TTF1_Q6	1.04895	0.714637	1.46781	0.9736	0.00364959
V$VDR_Q3	0.13986	0.0567971	2.46245	0.935	0.0218249
V$XFD2_01	2.51748	1.9196	1.31146	0.8263	0.00128629
V$XVENT1_01	2.25524	1.74777	1.29036	0.848	0.00362697
V$YY1_01	2.93706	2.34162	1.25429	0.9153	0.00306337
V$ZBRK1_01	0.0699301	0.0186927	3.74103	0.923	0.0293928
V$ZIC3_01	1.15385	0.969146	1.19058	0.9154	0.0961804
V$ZID_01	0.0524476	0.00647056	8.10557	0.9459	0.0103668

## Sheet: Stress response
ID	Yes density per 1000bp	No density per 1000bp	Yes-No ratio	Model cutoff	P-value
V$AP1_Q2_01	0.505464	0.29817	1.69522	0.966	0.00321325
V$AP1_Q4_01	0.396175	0.230884	1.7159	0.9756	0.00719223
V$AR_Q2	0.368852	0.163598	2.25463	0.8311	0.000316292
V$CDPCR1_01	5.15027	3.40521	1.51247	0.7769	5.93269e-13
V$CDPCR3_01	1.96721	1.36551	1.44064	0.7325	5.07717e-05
V$CDP_02	3.37432	2.05817	1.63948	0.7557	6.35698e-12
V$CDXA_02	2.44536	1.70458	1.43458	0.9312	8.79096e-06
V$CEBPA_01	2.7459	1.7059	1.60965	0.9202	1.87826e-09
V$CEBPD_Q6	0.874317	0.488155	1.79106	0.9156	3.65917e-05
V$CEBPG_Q6	1.31148	0.748065	1.75316	0.836	1.20773e-06
V$CEBP_Q2_01	4.72678	3.17037	1.49092	0.9211	2.25226e-11
V$CHOP_01	4.56284	3.72185	1.22596	0.7686	0.000329144
V$CMAF_01	0.79235	0.560719	1.4131	0.9128	0.0103908
V$COREBINDINGFACTOR_Q6	0.464481	0.200539	2.31616	0.9608	3.66715e-05
V$COUPDR1_Q6	1.02459	0.733552	1.39675	0.7785	0.00527184
V$CP2_02	0.846995	0.634601	1.33469	0.8829	0.0221492
V$CRX_Q4	0.532787	0.394482	1.3506	0.9407	0.0510188
V$DBP_Q6	6.80328	5.09396	1.33556	0.9174	2.64761e-09
V$DMRT3_01	0.122951	0.0488155	2.51868	0.8842	0.0175295
V$DR1_Q3	0.491803	0.306086	1.60675	0.837	0.00754694
V$DR3_Q4	2.75956	2.1967	1.25623	0.77	0.00161795
V$DR4_Q2	0.163934	0.0343028	4.77904	0.8608	6.61096e-05
V$EBF_Q6	0.423497	0.217691	1.94541	0.9234	0.00106205
V$EBOX_Q6_01	3.08743	2.5859	1.19395	0.9028	0.00736207
V$ETS_Q6	1.8306	1.29427	1.41439	0.973	0.000179666
V$FAC1_01	3.27869	2.74026	1.19649	0.8678	0.0054714
V$FOXJ2_02	1.72131	1.28372	1.34088	0.7808	0.00159741
V$FXR_Q3	0.204918	0.110824	1.84903	0.821	0.0266506
V$GATA4_Q3	12.5546	8.87387	1.41479	0.7412	2.06624e-21
V$GATA_C	3.93443	2.4289	1.61984	0.8945	4.26349e-13
V$GATA_Q6	1.66667	0.858889	1.94049	0.9784	3.09642e-10
V$GEN_INI3_B	4.43989	3.92899	1.13003	0.9667	0.020812
V$GFI1_Q6	0.259563	0.097631	2.65861	0.982	0.00042896
V$GRE_C	5.7377	3.97912	1.44195	0.7174	1.10636e-11
V$HAND1E47_01	10.1093	8.52556	1.18576	0.8065	9.41437e-06
V$HMGIY_Q6	12.9235	10.2882	1.25615	0.8459	6.94572e-11
V$HNF3B_01	0.218579	0.0646476	3.38109	0.9412	0.000127149
V$HNF3_Q6_01	0.874317	0.639879	1.36638	0.9401	0.0136995
V$HNF4ALPHA_Q6	2.6776	1.98296	1.3503	0.8003	7.93526e-05
V$HNF4_Q6_01	0.0819672	0.0184707	4.43768	0.9522	0.00610872
V$HNF6_Q6	0.23224	0.097631	2.37876	0.9155	0.00233864
V$HOXA4_Q2	16.4617	14.0364	1.17279	0.7754	1.50431e-07
V$HSF1_Q6	0.532787	0.327196	1.62834	0.826	0.00463837
V$HSF2_01	0.532787	0.332473	1.6025	0.9857	0.0058431
V$IK_Q5	2.04918	1.69007	1.21248	0.9215	0.0159823
V$IPF1_Q4_01	0.846995	0.431423	1.96326	0.9218	4.24931e-06
V$IRF_Q6	0.0956284	0.00395801	24.1607	0.9787	3.87833e-06
V$ISRE_01	0.382514	0.131934	2.89929	0.8486	5.6884e-06
V$KAISO_01	0.10929	0.0448575	2.43637	0.9946	0.0283367
V$LEF1_Q2_01	0.737705	0.441978	1.6691	0.9706	0.000624122
V$LXR_Q3	0.983607	0.802157	1.2262	0.7461	0.0609497
V$MEIS1BHOXA9_02	1.62568	0.951243	1.70901	0.7561	2.32089e-07
V$MTF1_Q4	0.218579	0.134572	1.62425	0.895	0.0550111
V$MYOGNF1_01	0.491803	0.341708	1.43925	0.7273	0.0294831
V$NF1_Q6_01	2.13115	1.60431	1.32838	0.9323	0.000717423
V$NFKB_Q6_01	0.696721	0.434062	1.60512	0.865	0.00180488
V$NKX22_01	1.24317	0.898469	1.38365	0.828	0.00298138
V$NKX25_02	20.2049	15.4653	1.30647	0.6934	4.42908e-21
V$NKX3A_01	0.478142	0.303448	1.5757	0.856	0.0106936
V$OCT1_02	3.45628	2.46716	1.40092	0.7798	8.05947e-07
V$OCT1_03	2.03552	1.61355	1.26152	0.9382	0.00515353
V$OCT1_07	1.99454	1.54231	1.29322	0.7446	0.00254849
V$OCT1_Q5_01	0.191257	0.0831183	2.30102	0.9664	0.00696109
V$OCT4_01	0.437158	0.244077	1.79106	0.8282	0.00282428
V$OCT4_02	1.48907	1.00402	1.48311	0.7856	0.000144491
V$OCT_Q6	2.17213	1.38399	1.56948	0.8349	3.20782e-07
V$OSF2_Q6	0.737705	0.481558	1.53191	0.9509	0.00326792
V$P300_01	1.07923	0.85757	1.25848	0.9528	0.0337462
V$P53_02	0.122951	0.0395801	3.10638	0.9781	0.00588368
V$PAX2_01	0.915301	0.708484	1.29191	0.8203	0.0311546
V$PAX2_02	16.8306	14.4626	1.16373	0.9631	4.01398e-07
V$PAX4_02	8.08743	6.04653	1.33753	0.8252	7.83066e-11
V$PAX4_03	0.642077	0.461768	1.39047	0.9844	0.0240398
V$PAX6_01	8.29235	7.59279	1.09213	0.6417	0.0214219
V$PAX_Q6	6.93989	5.96868	1.16272	0.7129	0.00084247
V$PBX1_02	1.02459	0.535651	1.91279	0.7861	1.08378e-06
V$PBX_Q3	0.724044	0.368095	1.967	0.8883	1.9074e-05
V$PLZF_02	1.29781	0.770493	1.68439	0.7516	5.83981e-06
V$POU1F1_Q6	1.51639	0.770493	1.96808	0.8646	9.38316e-10
V$POU3F2_01	8.07377	4.933	1.63668	0.65	6.2376e-26
V$POU3F2_02	2.5	1.8827	1.32788	0.7104	0.000277133
V$POU6F1_01	0.136612	0.0791603	1.72577	0.8488	0.0859758
V$PPARA_01	0.259563	0.134572	1.9288	0.7548	0.00964486
V$PPARA_02	0.587432	0.402398	1.45983	0.7909	0.0156407
V$PPARDR1_Q2	1.02459	0.792922	1.29217	0.8028	0.0238979
V$PPARG_01	0.491803	0.296851	1.65673	0.7406	0.00498141
V$PPARG_02	11.9399	10.374	1.15095	0.5502	5.74694e-05
V$PR_01	0.0273224	0.00263868	10.3546	0.9697	0.0412537
V$RORA_Q4	0.136612	0.0620089	2.2031	0.9486	0.0260623
V$RUSH1A_02	5.13661	3.77858	1.3594	0.9683	4.12173e-08
V$SF1_Q6	1.24317	0.992142	1.25302	0.8641	0.0266737
V$SMAD3_Q6	1.18852	0.833821	1.42539	0.8797	0.00174471
V$SOX9_B1	0.778689	0.434062	1.79396	0.9171	8.98525e-05
V$SPZ1_01	0.10929	0.0303448	3.6016	0.9809	0.00449011
V$SREBP_Q3	0.519126	0.356221	1.45731	0.9157	0.0223231
V$SREBP_Q6	0.806011	0.527735	1.5273	0.9452	0.00233719
V$SRY_02	3.37432	2.7429	1.2302	0.8853	0.00148444
V$STAT1_01	0.23224	0.121379	1.91335	0.8598	0.0147162
V$STAT_Q6	1.06557	0.724316	1.47114	0.9408	0.0013761
V$SZF11_01	0.163934	0.0870763	1.88265	0.8462	0.0399086
V$TAL1BETAE47_01	1.35246	1.05943	1.27659	0.8272	0.0145784
V$TBP_Q6	3.21038	2.00144	1.60404	0.9261	1.18618e-10
V$TBX5_01	0.0956284	0.0171514	5.57555	0.9951	0.00113346
V$TCF11_01	0.560109	0.332473	1.68468	0.9941	0.00222688
V$TCF4_Q5	0.669399	0.419549	1.59552	0.9665	0.00242645
V$TFE_Q6	0.437158	0.147766	2.95845	0.9859	8.86602e-07
V$TST1_01	3.21038	2.77457	1.15707	0.8217	0.0199347
V$TTF1_Q6	6.42077	5.68107	1.1302	0.9443	0.00693019
V$VDR_Q3	0.23224	0.093673	2.47927	0.9287	0.00160686
V$XFD2_01	2.45902	1.52515	1.61231	0.8161	1.11715e-08
V$XVENT1_01	2.69126	1.82069	1.47816	0.8343	5.94335e-07
V$YY1_01	0.204918	0.0817989	2.50514	0.985	0.00270078
V$ZBRK1_01	0.0409836	0.00527735	7.76594	0.9419	0.0182272
V$ZID_01	0.0819672	0.0145127	5.64796	0.937	0.00245501
