# Supplementary material for: Immunogenomics reveal molecular circuits of diclofenac induced liver injury in mice
Source: Oncotarget. 2016 Feb 25;7(12):14983–5017. doi: 10.18632/oncotarget.7698 (PMC4924767; doi:10.18632/oncotarget.7698)
Supplement: Supplementary file 4 [file oncotarget-07-14983-s004.xls]

## Sheet: Inflammatory response
Table S11: Transcription factor binding site search results for DEGs after repeated treatment of mice for 3 days.
ID	Yes density per 1000bp	No density per 1000bp	Yes-No ratio	Model cutoff	P-value
V$DR4_Q2	0.29484	0.0395423	7.45633	0.8608	3.89851e-07
V$HNF6_Q6	0.0982801	0.014379	6.83497	0.9791	0.00440079
V$KAISO_01	0.0737101	0.0107843	6.83497	0.9981	0.0136164
V$LHX3A_01	0.19656	0.0309149	6.35811	0.9794	9.11222e-05
V$CEBP_Q2_01	0.2457	0.0424181	5.79235	0.9923	2.52894e-05
V$CART1_01	0.810811	0.19196	4.22386	0.8835	5.68778e-11
V$P53_02	0.22113	0.0524834	4.21334	0.9779	0.000546832
V$NFKB_Q6_01	0.31941	0.0812414	3.93162	0.9316	6.76205e-05
V$SPZ1_01	0.0982801	0.0258822	3.7972	0.9804	0.0264731
V$GFI1_Q6	0.27027	0.0718951	3.75923	0.9858	0.000340291
V$EBF_Q6	0.14742	0.0416991	3.53533	0.9577	0.00968916
V$VDR_Q3	0.27027	0.0798035	3.3867	0.9301	0.00075998
V$DMRT3_01	0.19656	0.0661435	2.97173	0.8842	0.00784422
V$FOXJ2_02	2.13759	0.908754	2.35222	0.8162	4.93921e-12
V$PPARA_01	0.22113	0.0963394	2.29533	0.7712	0.0216019
V$NFAT_Q4_01	0.17199	0.0762088	2.25683	0.9958	0.0429269
V$YY1_01	0.29484	0.132287	2.22879	0.9831	0.0108886
V$PPARG_01	0.515971	0.232221	2.22189	0.749	0.00101451
V$RSRFC4_Q2	1.7199	0.81529	2.10956	0.7894	3.20416e-08
V$HNF4ALPHA_Q6	0.737101	0.351567	2.09662	0.8736	0.000255809
V$SREBP_Q6	0.27027	0.13013	2.07692	0.9658	0.0223101
V$CEBPG_Q6	0.687961	0.336469	2.04465	0.8791	0.00057889
V$FXR_Q3	0.44226	0.217123	2.03691	0.8073	0.00521765
V$OCT1_03	3.85749	1.90019	2.03006	0.9424	4.21125e-15
V$HNF3B_01	0.36855	0.185489	1.98691	0.9355	0.0123323
V$CDXA_02	3.63636	1.84986	1.96575	0.9498	2.48602e-13
V$TFE_Q6	0.4914	0.250914	1.95844	0.9835	0.00506733
V$MYOGNF1_01	0.589681	0.307711	1.91635	0.7311	0.00300213
V$NF1_Q6_01	0.565111	0.30124	1.87595	0.9642	0.00459326
V$TCF11_01	0.933661	0.516926	1.80618	0.9924	0.000688141
V$TBP_Q6	1.64619	0.911629	1.80577	0.9715	9.28395e-06
V$RORA_Q4	0.27027	0.151699	1.78163	0.9347	0.0541907
V$POU3F2_02	4.29975	2.42502	1.77308	0.7425	6.53062e-12
V$POU1F1_Q6	2.82555	1.59463	1.77191	0.8515	2.26456e-08
V$OCT4_01	0.589681	0.352286	1.67387	0.829	0.0135658
V$HSF1_Q6	0.46683	0.281829	1.65643	0.8321	0.028029
V$OCT1_07	2.87469	1.74058	1.65157	0.7583	5.05874e-07
V$XFD2_01	2.82555	1.73051	1.63278	0.8297	1.04642e-06
V$GATA_Q6	2.08845	1.28548	1.62464	0.9745	2.79109e-05
V$AP1_Q4_01	0.36855	0.227188	1.62222	0.9781	0.0536715
V$CEBPD_Q6	2.03931	1.2711	1.60436	0.8921	5.11596e-05
V$COUPDR1_Q6	1.15479	0.720389	1.60301	0.7795	0.00189249
V$DR1_Q3	0.786241	0.495357	1.58722	0.8261	0.0101319
V$CMAF_01	0.614251	0.387514	1.5851	0.9318	0.0211643
V$POU3F2_01	10.9582	7.05075	1.55419	0.6574	8.44346e-18
V$IPF1_Q4_01	1.91646	1.24235	1.54261	0.894	0.000260186
V$PLZF_02	1.76904	1.15104	1.53691	0.7546	0.000476945
V$PAX4_03	0.36855	0.24013	1.5348	0.9865	0.0764928
V$LXR_Q3	1.05651	0.695225	1.51967	0.7469	0.00680102
V$AR_Q2	1.62162	1.08058	1.50069	0.7787	0.00137939
V$OCT1_02	5.40541	3.60338	1.50009	0.7788	1.72272e-08
V$GATA_C	4.98771	3.3273	1.49903	0.893	6.14898e-08
V$CEBPA_01	2.13759	1.43071	1.49408	0.9302	0.000320445
V$OG2_01	1.13022	0.757055	1.49292	0.9792	0.00709301
V$TAXCREB_02	0.810811	0.549997	1.47421	0.7143	0.0229177
V$CDP_02	4.57002	3.10802	1.4704	0.755	6.71202e-07
V$OSF2_Q6	0.687961	0.470194	1.46314	0.9598	0.0363639
V$LEF1_Q2_01	0.810811	0.559344	1.44958	0.9708	0.0278754
V$AP1_Q2_01	0.884521	0.621173	1.42395	0.9575	0.0280535
V$OCT4_02	4.914	3.48188	1.41131	0.7557	3.27126e-06
V$RBPJK_Q4	1.27764	0.908754	1.40593	0.9202	0.0126273
V$COREBINDINGFACTOR_Q6	0.4914	0.351567	1.39774	0.9484	0.0942414
V$OCT_Q6	3.12039	2.24816	1.38798	0.8311	0.000318578
V$PAX4_02	12.2113	8.86322	1.37775	0.8252	1.39288e-11
V$E12_Q6	1.62162	1.19561	1.35631	0.92	0.0114627
V$CDPCR1_01	5.55283	4.3705	1.27052	0.7763	0.000357358
V$PPARA_02	2.62899	2.07202	1.26881	0.7235	0.0107947
V$GRE_C	6.16708	4.89677	1.25942	0.7162	0.000288745
V$GATA4_Q3	14.2752	11.3911	1.25319	0.7399	1.32218e-07
V$NKX25_02	26.0197	20.9761	1.24044	0.6934	1.42938e-11
V$CHOP_01	7.71499	6.29873	1.22485	0.746	0.000333119
V$CDPCR3_01	6.53563	5.34827	1.22201	0.6759	0.000987355
V$PPARG_02	7.543	6.17579	1.22138	0.5813	0.000452031
V$HMGIY_Q6	14.4226	11.8267	1.21949	0.8456	2.46309e-06
V$RUSH1A_02	5.35627	4.44743	1.20435	0.9682	0.00468465
V$TST1_01	4.61916	3.86364	1.19555	0.8217	0.0102758
V$PAX6_01	10.1474	8.71584	1.16425	0.6418	0.00158169
V$DBP_Q6	13.8575	11.9094	1.16357	0.865	0.000289227
V$HOXA4_Q2	15.7985	13.6773	1.15509	0.7864	0.000230334
V$HAND1E47_01	10.0983	8.80499	1.14688	0.807	0.00392778
V$TTF1_Q6	6.65848	6.01258	1.10742	0.9442	0.0541564
V$PAX8_01	11.8673	10.7296	1.10603	0.7974	0.0165837
V$PAX_Q6	14.8894	13.7212	1.08514	0.6678	0.0261268
V$PAX2_02	18.1572	17.1836	1.05666	0.9632	0.0735225

## Sheet: Immune response
ID	Yes density per 1000bp	No density per 1000bp	Yes-No ratio	Model cutoff	P-value
V$AR_Q2	1.61157	1.15823	1.39141	0.7742	0.00377542
V$AREB6_03	0.805785	0.52771	1.52695	0.9155	0.0090865
V$BRCA_01	2.21074	1.893	1.16785	0.9678	0.0665219
V$CACD_01	1.23967	0.862741	1.4369	0.9527	0.00538553
V$CART1_01	0.454545	0.227188	2.00074	0.8788	0.00277949
V$CDP_02	1.17769	0.850519	1.38467	0.8107	0.0125924
V$CDPCR1_01	4.75207	3.97148	1.19655	0.7842	0.00506751
V$CDXA_02	0.72314	0.448625	1.6119	0.994	0.00617952
V$CEBP_Q2_01	0.0619835	0.0107843	5.74759	0.9948	0.0212539
V$CEBPA_01	0.289256	0.107843	2.68221	0.9775	0.00139093
V$CEBPD_Q6	0.88843	0.532024	1.66991	0.9212	0.00144734
V$CHOP_01	2.19008	1.6845	1.30014	0.8141	0.00610408
V$CKROX_Q2	1.09504	0.765682	1.43015	0.9753	0.00911214
V$DBP_Q6	14.1322	12.3307	1.1461	0.8649	0.000322835
V$DEC_Q1	0.206612	0.0970583	2.12874	0.938	0.0252772
V$DR3_Q4	0.165289	0.0381044	4.3378	0.8645	0.000981293
V$DR4_Q2	0.268595	0.0395423	6.7926	0.8608	3.88498e-07
V$E12_Q6	1.92149	1.19561	1.60711	0.92	1.91633e-05
V$E2A_Q2	1.21901	0.887185	1.37402	0.9098	0.0129773
V$EBF_Q6	0.165289	0.0697382	2.37014	0.9506	0.0256233
V$EBOX_Q6_01	3.69835	2.91391	1.26921	0.8977	0.00142086
V$ER_Q6	0.330579	0.174705	1.89221	0.9371	0.0152528
V$ETS_Q6	1.79752	1.28908	1.39442	0.973	0.00222987
V$FAC1_01	2.47934	1.94548	1.27441	0.8936	0.00669381
V$FOXJ2_02	0.0413223	0.0028758	14.369	0.9491	0.0154972
V$FXR_Q3	0.72314	0.477383	1.5148	0.7787	0.0142256
V$GATA_Q6	1.57025	1.28548	1.22152	0.9745	0.0530012
V$GATA4_Q3	8.65702	7.77545	1.11338	0.766	0.0176681
V$GCNF_01	0.0826446	0.0222875	3.70812	0.8744	0.0292022
V$GEN_INI3_B	0.103306	0.0359475	2.87379	1	0.0372843
V$GRE_C	3.03719	2.24313	1.354	0.7523	0.000334205
V$HAND1E47_01	12.4587	10.3241	1.20675	0.802	5.95036e-06
V$HNF4ALPHA_Q6	0.681818	0.347253	1.96346	0.874	0.000412686
V$IK_Q5	7.95455	6.5935	1.20642	0.8445	0.000243507
V$IRF2_01	0.144628	0.029477	4.90648	0.8927	0.00106574
V$ISRE_01	0.309917	0.15745	1.96835	0.853	0.0135833
V$LHX3A_01	0.0413223	0.00862741	4.78966	1	0.0787352
V$LUN1_01	0.144628	0.0416991	3.46837	0.704	0.00614938
V$MAZ_Q6	1.61157	1.17908	1.3668	0.9205	0.00566037
V$MRF2_01	0.165289	0.0697382	2.37014	0.907	0.0256233
V$MYOGNF1_01	1.44628	1.10431	1.30967	0.6932	0.0189119
V$NFKB_Q6_01	1.40496	0.813852	1.72631	0.8394	3.20158e-05
V$OCT1_02	0.0619835	0.0115032	5.38836	0.9676	0.0246196
V$PAX_Q6	15.3306	13.7003	1.11899	0.6679	0.00163951
V$PAX4_03	1.0124	0.6032	1.67838	0.9779	0.000649036
V$PAX6_Q2	4.42149	3.81835	1.15796	0.6798	0.0210458
V$PAX8_01	2.66529	2.15613	1.23614	0.8676	0.0121694
V$PBX_Q3	0.640496	0.386077	1.65899	0.8957	0.00656282
V$PPARA_01	0.247934	0.0992152	2.49895	0.7694	0.00498178
V$PPARA_02	1.50826	1.1266	1.33878	0.75	0.0109992
V$PPARG_01	0.495868	0.289737	1.71144	0.7429	0.0109804
V$PPARG_02	4.87603	3.58109	1.3616	0.6047	5.37878e-06
V$RBPJK_Q4	0.867769	0.608951	1.42502	0.932	0.019234
V$SF1_Q6	1.21901	0.982087	1.24124	0.871	0.06346
V$SMAD3_Q6	3.59504	2.37182	1.51573	0.8376	2.82934e-07
V$SP3_Q3	5	4.30651	1.16103	0.78	0.0137965
V$SPZ1_01	0.991736	0.683722	1.4505	0.9488	0.00998435
V$SREBP_Q3	1.42562	1.11509	1.27848	0.8657	0.029987
V$SREBP_Q6	0.268595	0.115751	2.32045	0.9688	0.00629654
V$SREBP1_01	7.66529	6.65533	1.15175	0.7255	0.00475705
V$SZF11_01	0.0413223	0.0043137	9.57931	0.8996	0.0276622
V$TAL1BETAE47_01	0.599174	0.391109	1.53199	0.8816	0.0209518
V$TCF11_01	4.48347	3.68606	1.21633	0.8842	0.0032756
V$TFE_Q6	0.516529	0.250914	2.05859	0.9835	0.00104658
V$TST1_01	0.247934	0.115032	2.15535	0.9236	0.0140252
V$TTF1_Q6	1.05372	0.698101	1.50941	0.9738	0.00406635
V$VDR_Q3	2.95455	1.91528	1.54261	0.8499	1.24634e-06
V$WT1_Q6	2.83058	1.97999	1.42959	0.9867	6.11851e-05
V$ZIC3_01	9.31818	8.301	1.12254	0.847	0.00940595

## Sheet: Stress response
ID	Yes density per 1000bp	No density per 1000bp	Yes-No ratio	Model cutoff	P-value
V$AP1_Q2_01	0.888112	0.726859	1.22185	0.9538	0.0207338
V$AR_Q2	0.41958	0.27392	1.53176	0.8263	0.00210518
V$AREB6_03	0.65035	0.480259	1.35416	0.9205	0.00472805
V$BCL6_Q3	0.0699301	0.0388233	1.80124	0.9984	0.071613
V$CACD_01	1.26573	0.862741	1.46711	0.9527	2.62125e-06
V$CART1_01	0.314685	0.196274	1.6033	0.8828	0.00335558
V$CDP_02	3.06993	2.73417	1.1228	0.758	0.0124038
V$CDPCR1_01	3.3986	2.91463	1.16605	0.8003	0.000907867
V$CDPCR3_01	2.07692	1.80744	1.1491	0.7315	0.0138552
V$CDXA_02	0.713287	0.448625	1.58994	0.994	2.4019e-05
V$CEBP_Q2_01	0.048951	0.0107843	4.53912	0.9948	0.00295356
V$CEBPA_01	0.125874	0.0639866	1.96719	0.9851	0.0100273
V$CEBPD_Q6	1.3986	1.11006	1.25993	0.897	0.00155462
V$CEBPG_Q6	0.51049	0.358756	1.42294	0.8754	0.00406312
V$CHOP_01	8.73427	7.71578	1.132	0.731	2.36166e-05
V$CMAF_01	0.881119	0.723983	1.21704	0.866	0.0232227
V$COUPDR1_Q6	0.993007	0.783656	1.26715	0.7775	0.0055233
V$CP2_02	4.65035	4.2073	1.10531	0.7861	0.00821307
V$DBP_Q6	13.1608	11.8145	1.11395	0.8652	6.42116e-06
V$DEC_Q1	0.272727	0.194836	1.39978	0.9245	0.0344975
V$DR1_Q3	0.608392	0.50039	1.21584	0.8255	0.0511928
V$DR3_Q4	0.608392	0.460847	1.32016	0.8125	0.0106106
V$DR4_Q2	0.230769	0.104967	2.1985	0.8363	0.000118326
V$E12_Q6	1.40559	1.08274	1.29818	0.924	0.000428841
V$E2A_Q2	1.03497	0.892218	1.15999	0.9095	0.0503379
V$EBF_Q6	0.244755	0.121503	2.0144	0.9364	0.000319608
V$EBOX_Q6_01	3.33566	2.91391	1.14474	0.8977	0.00321022
V$ER_Q6	0.265734	0.174705	1.52105	0.9371	0.0132776
V$GATA_C	3.74126	3.23528	1.15639	0.8952	0.000965887
V$GATA_Q6	1.6014	1.28548	1.24576	0.9745	0.00127481
V$GATA4_Q3	12.7133	11.3695	1.11819	0.74	4.58643e-06
V$GCNF_01	0.0839161	0.0323528	2.59378	0.8591	0.00565477
V$GEN_INI3_B	5.6993	5.21527	1.09281	0.9639	0.00912208
V$GFI1_Q6	0.0979021	0.0416991	2.34782	0.9885	0.00619142
V$GRE_C	0.0769231	0.0136601	5.63124	0.9068	4.67768e-05
V$HAND1E47_01	10.0699	8.77479	1.1476	0.8071	6.4252e-07
V$HIC1_03	0.0769231	0.0316338	2.43167	0.963	0.011635
V$HMGIY_Q6	12.0909	11.6937	1.03396	0.8459	0.0959011
V$HNF4ALPHA_Q6	0.713287	0.488886	1.459	0.862	0.000396352
V$HSF2_01	0.202797	0.134444	1.50842	0.9933	0.0298535
V$IK_Q5	7.25874	6.43245	1.12846	0.8472	0.000150017
V$IPF1_Q4_01	0.335664	0.220718	1.52078	0.9424	0.0060821
V$IRF_Q6	0.0559441	0.0230064	2.43167	0.9742	0.0292075
V$IRF2_01	0.0699301	0.029477	2.37236	0.8927	0.0179961
V$KAISO_01	0.272727	0.213528	1.27724	0.9105	0.091948
V$LEF1_Q2_01	0.755245	0.563657	1.3399	0.9706	0.0033767
V$LHX3A_01	0.048951	0.0122222	4.00511	0.9908	0.00507792
V$LMO2COM_01	0.384615	0.28758	1.33742	0.974	0.02906
V$LUN1_01	0.146853	0.0416991	3.52173	0.704	7.96705e-06
V$MAF_Q6_01	0.216783	0.156012	1.38953	0.9283	0.0579852
V$MAZ_Q6	1.3986	1.17908	1.18618	0.9205	0.0138436
V$MYOGNF1_01	0.524476	0.393985	1.33121	0.7239	0.014086
V$NFKB_Q6_01	0.125874	0.0424181	2.96746	0.94	0.000208472
V$OCT1_02	2.6014	2.26829	1.14685	0.81	0.00745184
V$OCT1_03	1.94406	1.60398	1.21202	0.9707	0.00172103
V$OCT4_01	0.447552	0.352286	1.27042	0.829	0.0448646
V$OCT4_02	3.44056	3.12672	1.10037	0.7596	0.0245297
V$OSF2_Q6	2.11189	1.93398	1.09199	0.885	0.0791327
V$P300_01	1.54545	1.34444	1.14952	0.9433	0.0289044
V$P53_02	0.0979021	0.0524834	1.86539	0.9779	0.0302881
V$PAX_Q6	14.7273	13.7212	1.07332	0.6678	0.00116599
V$PAX4_03	0.965035	0.608232	1.58662	0.9778	1.1746e-06
V$PAX8_01	0.020979	0.00215685	9.72669	0.9806	0.0130524
V$PBX_Q3	0.58042	0.386077	1.50338	0.8957	0.000589682
V$PBX1_02	0.559441	0.451501	1.23907	0.8044	0.0434198
V$POU1F1_Q6	1.58741	1.4379	1.10398	0.8562	0.0856233
V$POU3F2_01	3.41958	2.03247	1.68247	0.7342	1.04675e-23
V$PPARA_01	0.377622	0.273201	1.38221	0.7356	0.0186475
V$PPARA_02	2.44056	2.07202	1.17787	0.7235	0.00250553
V$PPARDR1_Q2	0.538462	0.422024	1.2759	0.827	0.0285004
V$PPARG_01	0.447552	0.302678	1.47864	0.742	0.00319094
V$PPARG_02	8.28671	7.32107	1.1319	0.5734	3.74927e-05
V$PR_01	0.020979	0.00215685	9.72669	0.9697	0.0130524
V$RBPJK_Q4	1.02797	0.908754	1.13119	0.9202	0.0869765
V$RUSH1A_02	2.38462	2.04038	1.16871	0.9865	0.00409661
V$SF1_Q6	1.15385	0.982087	1.17489	0.871	0.0297591
V$SMAD3_Q6	2.38462	2.04613	1.16543	0.8482	0.00469921
V$SOX9_B1	0.013986	0.000718951	19.4534	0.9984	0.0244525
V$SP3_Q3	0.734266	0.510455	1.43845	0.869	0.00051083
V$SPZ1_01	0.377622	0.245881	1.53579	0.9627	0.00321247
V$SREBP_Q3	0.909091	0.745552	1.21935	0.8854	0.0205292
V$SREBP_Q6	0.552448	0.39758	1.38953	0.9485	0.0049475
V$SRF_Q6	0.0629371	0.0251633	2.50115	0.934	0.0186158
V$STAT_Q6	0.853147	0.731892	1.16567	0.9408	0.0626579
V$STAT1_01	0.244755	0.156731	1.56162	0.847	0.0122304
V$TAL1BETAE47_01	0.181818	0.100653	1.80638	0.9293	0.00615405
V$TBP_Q6	1.17483	0.911629	1.28871	0.9715	0.00153722
V$TBX5_01	0.125874	0.0819604	1.53579	0.9883	0.0656261
V$TCF11_01	4.83916	4.4841	1.07918	0.8821	0.0308836
V$TCF4_Q5	0.671329	0.519801	1.29151	0.9665	0.0125859
V$TFE_Q6	0.34965	0.20562	1.70047	0.9859	0.000701247
V$TTF1_Q6	6.75524	6.04925	1.11671	0.944	0.000711936
V$VDR_Q3	4.0979	3.1641	1.29512	0.827	6.98414e-09
V$WT1_Q6	1.77622	1.17405	1.51291	0.992	3.12551e-09
V$XFD2_01	2.28671	2.00803	1.13878	0.8231	0.0152218
V$YY1_01	0.104895	0.0496076	2.1145	0.9884	0.0104638
V$ZIC3_01	9.41958	8.44264	1.11572	0.846	9.16551e-05
V$ZID_01	0.0839161	0.0323528	2.59378	0.9162	0.00565477
V$ZNF219_01	0.0769231	0.0445749	1.7257	0.9953	0.0751462
