# Supplementary material for: Immunogenomics reveal molecular circuits of diclofenac induced liver injury in mice
Source: Oncotarget. 2016 Feb 25;7(12):14983–5017. doi: 10.18632/oncotarget.7698 (PMC4924767; doi:10.18632/oncotarget.7698)
Supplement: Supplementary file 5 [file oncotarget-07-14983-s005.xls]

## Sheet: Inflammatory response
Table S12: Transcription factor binding site search results for DEGs after repeated treatment of mice for 14 days.
ID	Yes density per 1000bp	No density per 1000bp	Yes-No ratio	P-value
V$PPARA_02	0.872727	0.163636	5.33333	2.71137e-15
V$CART1_01	1.30909	0.381818	3.42857	9.96253e-15
V$GATA1_04	2.63636	1.2697	2.07637	7.75059e-13
V$PBX1_02	1.34545	0.460606	2.92105	1.90853e-12
V$PBX_Q3	0.890909	0.3	2.9697	6.12308e-09
V$GATA_C	3.58182	2.24545	1.59514	1.62692e-08
V$CDPCR1_01	0.872727	0.342424	2.54867	3.26834e-07
V$MRF2_01	1.14545	0.545455	2.1	1.37174e-06
V$HNF6_Q6	0.436364	0.136364	3.2	1.65348e-05
V$LHX3A_01	0.418182	0.130303	3.2093	2.37609e-05
V$NFKB_Q6_01	0.527273	0.209091	2.52174	7.42011e-05
V$FXR_Q3	0.727273	0.354545	2.05128	0.000155777
V$COUP_01	0.327273	0.106061	3.08571	0.000256401
V$AR_03	0.672727	0.348485	1.93043	0.000687399
V$VDR_Q3	0.254545	0.0787879	3.23077	0.000862064
V$HNF4ALPHA_Q6	0.727273	0.39697	1.83206	0.0009902
V$DR1_Q3	0.545455	0.275758	1.97802	0.00153585
V$POU3F2_02	1.98182	1.46667	1.35124	0.00338969
V$OCT1_03	0.454545	0.366667	1.23967	0.192326
V$FOXJ2_02	0.363636	0.293939	1.23711	0.226451
V$ROAZ_01	0.2	0.151515	1.32	0.248755

## Sheet: Immune response
supplementary table S12: Enriched transcription factor binding sites for DEGs regulated in immune response
ID	Yes density per 1000bp	No density per 1000bp	Yes-No ratio	P-value
V$CART1_01	0.865103	0.366667	2.35937	2.49547e-07
V$COREBINDINGFACTOR_Q6	1.55425	0.90303	1.72115	2.84239e-06
V$TFE_Q6	0.483871	0.163636	2.95699	3.13335e-06
V$AR_03	0.527859	0.248485	2.12431	0.000251946
V$FOXP3_Q4	0.483871	0.221212	2.18736	0.000295576
V$PAX4_03	0.68915	0.366667	1.8795	0.000316038
V$HNF4_Q6_01	0.293255	0.106061	2.76498	0.000498027
V$COUP_01	0.865103	0.515152	1.67932	0.000644311
V$NFKB_Q6_01	0.293255	0.115152	2.54669	0.00108133
V$TCF11_01	0.630499	0.363636	1.73387	0.00197471
V$BRACH_01	0.175953	0.0878788	2.00222	0.0380434

## Sheet: Stress response
Enriched transcription factor binding sites for DEGs regulated in stress response
ID	Yes density per 1000bp	No density per 1000bp	Yes-No ratio	P-value
V$AML1_01	0.816864	0.562938	1.45107	0.000133824
V$AP1_01	0.500659	0.332155	1.5073	0.000941712
V$AR_03	0.316206	0.189084	1.6723	0.0012428
V$BLIMP1_Q6	0.803689	0.441436	1.82063	1.01666e-08
V$CACBINDINGPROTEIN_Q6	1.60738	1.17261	1.37077	5.58906e-06
V$CART1_01	0.777339	0.470913	1.65071	1.38123e-06
V$CDPCR1_01	0.71805	0.382482	1.87734	1.50534e-08
V$CEBPB_01	1.04084	0.747709	1.39204	0.000113425
V$CEBPD_Q6	1.02108	0.675095	1.5125	3.27333e-06
V$COREBINDINGFACTOR_Q6	0.296443	0.168234	1.76208	0.000690754
V$EVI1_02	0.283267	0.149542	1.89424	0.000246048
V$GATA1_04	1.9697	1.23803	1.59099	1.3615e-12
V$GATA4_Q3	0.408432	0.262417	1.55642	0.0013379
V$GATA_C	0.434783	0.262417	1.65684	0.000226569
V$HNF4ALPHA_Q6	0.329381	0.18477	1.78265	0.000289409
V$HNF6_Q6	0.316206	0.175424	1.80252	0.000303678
V$IPF1_Q4_01	0.790514	0.549997	1.43731	0.00023476
V$LEF1_Q2_01	0.289855	0.160326	1.80791	0.000497056
V$MAZR_01	0.362319	0.181176	1.99982	1.03534e-05
V$MEIS1_01	1.16601	0.818885	1.4239	1.60213e-05
V$MYOGENIN_Q6	1.15283	0.844048	1.36584	0.000120643
V$OCT1_03	0.454545	0.360913	1.25943	0.0448712
V$PAX4_03	0.467721	0.29477	1.58673	0.000402287
V$PBX1_02	1.04743	0.524115	1.99848	1.4764e-13
V$PBX_Q3	0.724638	0.332874	2.17691	9.82865e-12
V$POU1F1_Q6	0.606061	0.404769	1.4973	0.000367315
V$POU3F2_01	2.47036	1.99221	1.24001	7.72735e-05
V$POU3F2_02	0.599473	0.423462	1.41565	0.00178044
V$RSRFC4_01	0.638999	0.439279	1.45465	0.000608869
V$TFE_Q6	0.335968	0.20562	1.63393	0.00139092
V$TFIII_Q6	0.316206	0.193398	1.635	0.00185609
V$WT1_Q6	0.895916	0.615422	1.45578	5.86515e-05
V$ZNF219_01	1.40975	0.987119	1.42815	1.96876e-06
