# Supplementary material for: Immunogenomics reveal molecular circuits of diclofenac induced liver injury in mice
Source: Oncotarget. 2016 Feb 25;7(12):14983–5017. doi: 10.18632/oncotarget.7698 (PMC4924767; doi:10.18632/oncotarget.7698)
Supplement: Supplementary file 6 [file oncotarget-07-14983-s006.xls]

## Sheet: Inflammatory response
Table S13: Number of transcription factor binding sites in promoters of regulated genes after single diclofenac treatment.
ID	Genes	V$CEBPD_Q6	V$RBPJK_Q4	V$GRE_C	V$GATA_Q6	V$P300_01	V$PPARG_01	Score
ENSMUSG00000030111	A2m	1	0	2	2	1	1	4.53305
ENSMUSG00000037860	Aim2	1	0	2	2	2	0	4.15614
ENSMUSG00000026542	Apcs	0	2	2	2	1	1	4.15477
ENSMUSG00000008845	Cd163	1	0	2	0	2	2	1.73469
ENSMUSG00000005087	Cd44	1	2	0	2	2	1	3.78183
ENSMUSG00000040809	Chi3l3	1	2	1	2	0	0	4.20825
ENSMUSG00000014599	Csf1	0	1	1	2	1	0	2.95448
ENSMUSG00000029380	Cxcl1	1	1	2	2	2	1	6.50135
ENSMUSG00000023078	Cxcl13	1	1	2	2	1	0	4.35637
ENSMUSG00000006519	Cyba	0	1	2	2	2	2	5.25425
ENSMUSG00000015340	Cybb	1	1	2	0	2	1	4.74505
ENSMUSG00000026193	Fn1	1	2	2	1	0	0	5.19427
ENSMUSG00000052270	Fpr2	0	1	2	2	1	0	3.51173
ENSMUSG00000003283	Hck	1	2	2	1	2	1	3.55187
ENSMUSG00000031722	Hp	1	1	2	2	0	0	4.20247
ENSMUSG00000030830	Itgal	1	1	2	2	2	0	3.20328
ENSMUSG00000000290	Itgb2	1	1	2	2	1	0	4.20825
ENSMUSG00000021922	Itih4	0	0	2	1	0	1	4.35637
ENSMUSG00000016024	Lbp	0	1	2	2	2	0	1.95353
ENSMUSG00000035356	Nfkbiz	1	2	2	1	1	0	4.74505
ENSMUSG00000039196	Orm1	1	2	2	2	2	0	3.58188
ENSMUSG00000061540	Orm2	1	1	2	2	2	1	5.19427
ENSMUSG00000030069	Prok2	0	1	2	0	1	0	4.25432
ENSMUSG00000071356	Reg3b	1	0	2	2	0	1	4.13921
ENSMUSG00000056054	S100a8	1	2	2	1	2	1	5.25425
ENSMUSG00000056071	S100a9	1	2	2	2	0	0	3.55187
ENSMUSG00000074115	Saa1	1	1	2	1	0	2	4.20247
ENSMUSG00000057465	Saa2	1	0	2	1	0	2	4.45847
ENSMUSG00000040026	Saa3	1	0	2	2	2	1	2.4782
ENSMUSG00000040017	Saa4	1	1	2	0	1	2	1.97448
ENSMUSG00000021091	Serpina3n	1	2	2	0	0	0	1.6627
ENSMUSG00000004040	Stat3	1	1	2	0	1	0	2.09018
ENSMUSG00000022797	Tfrc	1	1	2	2	0	0	2.3255
ENSMUSG00000037731	Themis2	1	1	2	2	0	0	3.09656
ENSMUSG00000027962	Vcam1	1	0	2	2	0	1	2.2593
*Note: The entire composite module could be fitted for the red colour marked genes

## Sheet: Immune response
ID	Gene symbol	V$TCF11_01	V$GRE_C	V$PPARA_02	V$GATA4_Q3	V$PLZF_02	V$ETS_Q6	Score
ENSMUSG00000022057	Adamdec1	2	3	1	3	1	0	6.54743
ENSMUSG00000037860	Aim2	2	3	2	3	1	0	6.31969
ENSMUSG00000022508	Bcl6	2	3	2	3	0	0	6.58799
ENSMUSG00000036887	C1qa	2	3	2	3	0	0	5.5159
ENSMUSG00000036905	C1qb	2	3	2	3	1	0	6.85837
ENSMUSG00000036896	C1qc	2	3	2	3	0	1	6.97179
ENSMUSG00000018927	Ccl6	2	3	2	3	0	0	6.78782
ENSMUSG00000026365	Cfh	2	3	2	3	1	0	7.41021
ENSMUSG00000023349	Clec4n	2	3	1	3	1	0	6.82035
ENSMUSG00000014599	Csf1	2	3	2	3	0	0	7.37038
ENSMUSG00000030560	Ctsc	2	3	2	3	0	1	7.2859
ENSMUSG00000038642	Ctss	2	3	2	3	1	1	7.34066
ENSMUSG00000029380	Cxcl1	2	3	2	3	1	0	6.49664
ENSMUSG00000023078	Cxcl13	2	3	2	3	1	0	6.52299
ENSMUSG00000021508	Cxcl14	2	3	2	1	1	0	5.16104
ENSMUSG00000006519	Cyba	2	3	2	3	0	0	6.146
ENSMUSG00000015340	Cybb	2	3	1	3	0	0	4.91873
ENSMUSG00000058715	Fcer1g	1	3	2	3	1	1	7.25479
ENSMUSG00000031074	Fgf3	2	3	2	3	0	0	7.20343
ENSMUSG00000003283	Hck	0	3	2	0	0	0	5.50385
ENSMUSG00000029798	Herc6	2	3	0	3	1	0	6.81265
ENSMUSG00000060591	Ifitm2	2	3	2	3	0	0	7.40957
ENSMUSG00000070427	Il18bp	2	3	2	3	1	0	6.11332
ENSMUSG00000031304	Il2rg	2	3	2	3	1	0	7.29194
ENSMUSG00000000290	Itgb2	2	3	2	3	0	1	6.53197
ENSMUSG00000016024	Lbp	2	3	2	3	1	0	7.6303
ENSMUSG00000026822	Lcn2	2	3	2	3	0	0	6.89394
ENSMUSG00000002699	Lcp2	2	3	2	3	1	0	6.74288
ENSMUSG00000050335	Lgals3	2	3	2	3	0	0	6.47301
ENSMUSG00000021190	Lgmn	2	3	2	3	1	1	7.33496
ENSMUSG00000058818	Lilrb3	2	3	2	3	0	1	7.09979
ENSMUSG00000036469	March1	2	3	1	3	1	0	6.89429
ENSMUSG00000026390	Marco	2	3	2	3	0	0	6.13803
ENSMUSG00000071715	Ncf4	1	3	2	3	0	1	7.3328
ENSMUSG00000039196	Orm1	2	3	0	3	1	0	6.51572
ENSMUSG00000024620	Pdgfrb	2	3	2	3	1	0	7.08181
ENSMUSG00000008496	Pou2f2	1	3	2	3	1	0	6.52212
ENSMUSG00000006014	Prg4	2	3	0	3	1	0	6.86979
ENSMUSG00000027611	Procr	2	3	2	3	1	0	6.57627
ENSMUSG00000022912	Pros1	2	3	1	3	1	0	6.14388
ENSMUSG00000071519	Prss3	2	3	2	3	0	0	5.81523
ENSMUSG00000013663	Pten	2	3	2	3	1	0	6.43179
ENSMUSG00000078452	Raet1d	2	3	1	3	1	0	6.38978
ENSMUSG00000053219	Raet1e	2	3	2	3	1	0	6.44058
ENSMUSG00000056054	S100a8	2	3	2	3	1	1	6.65695
ENSMUSG00000056071	S100a9	2	3	2	3	1	0	8.14949
ENSMUSG00000074115	Saa1	2	3	0	3	0	0	6.23979
ENSMUSG00000030775	Trat1	2	3	2	3	1	0	6.76786
ENSMUSG00000030579	Tyrobp	2	3	2	3	0	1	7.92147
ENSMUSG00000008348	Ubc	2	3	2	3	1	0	7.82367
ENSMUSG00000044206	Vsig4	2	3	0	3	1	0	6.41369
ENSMUSG00000027514	Zbp1	2	3	2	3	0	0	7.4509
*Note: The entire composite module could be fitted for the red colour marked genes

## Sheet: Stress response
ID	Gene symbol	V$CEBPA_01	V$GRE_C	V$WT1_Q6	V$VDR_Q3	V$CDPCR1_01	Score
ENSMUSG00000030111	A2m	1	0	0	0	1	1.84061
ENSMUSG00000037860	Aim2	1	0	0	0	1	1.81105
ENSMUSG00000026542	Apcs	1	1	0	1	1	2.70433
ENSMUSG00000029752	Asns	1	2	0	0	1	2.65748
ENSMUSG00000022508	Bcl6	1	0	1	0	1	2.60339
ENSMUSG00000022863	Btg3	1	1	1	0	1	3.32136
ENSMUSG00000036887	C1qa	1	2	0	0	1	3.09326
ENSMUSG00000036905	C1qb	0	2	0	0	1	2.49159
ENSMUSG00000036896	C1qc	0	1	0	0	1	2.51117
ENSMUSG00000027559	Car3	0	1	1	0	1	1.98841
ENSMUSG00000008845	Cd163	1	1	0	0	1	2.43722
ENSMUSG00000005087	Cd44	0	0	1	0	1	1.99904
ENSMUSG00000015854	Cd5l	1	1	0	0	1	2.50455
ENSMUSG00000026365	Cfh	1	1	0	0	1	2.4547
ENSMUSG00000040809	Chi3l3	1	0	0	0	1	1.76794
ENSMUSG00000030364	Clec2h	1	2	0	0	1	4.20069
ENSMUSG00000023349	Clec4n	1	2	0	0	1	3.10772
ENSMUSG00000026043	Col3a1	1	1	0	0	1	2.38037
ENSMUSG00000031827	Cotl1	1	0	1	0	1	2.10666
ENSMUSG00000014599	Csf1	1	2	1	0	1	2.64013
ENSMUSG00000038642	Ctss	1	2	0	0	1	2.79582
ENSMUSG00000029380	Cxcl1	1	2	1	1	1	4.01017
ENSMUSG00000023078	Cxcl13	1	2	0	1	1	3.51485
ENSMUSG00000006519	Cyba	0	0	0	0	1	0.850776
ENSMUSG00000015340	Cybb	1	0	1	0	1	2.53593
ENSMUSG00000022365	Derl1	0	1	0	0	1	2.41524
ENSMUSG00000014905	Dnajb9	0	0	0	0	1	0.815724
ENSMUSG00000027006	Dnajc10	1	0	0	0	1	1.84477
ENSMUSG00000029613	Eif2ak1	0	0	1	0	1	1.78093
ENSMUSG00000031668	Eif2ak3	1	0	0	0	1	1.7516
ENSMUSG00000027533	Fabp5	1	2	1	0	1	4.14131
ENSMUSG00000058715	Fcer1g	0	1	0	0	1	1.69607
ENSMUSG00000031074	Fgf3	0	0	1	0	1	1.84104
ENSMUSG00000041559	Fmod	1	1	1	0	1	3.19532
ENSMUSG00000026193	Fn1	1	2	1	0	1	3.25133
ENSMUSG00000052270	Fpr2	1	2	0	0	1	3.27767
ENSMUSG00000055078	Gabra5	1	1	0	0	1	2.99678
ENSMUSG00000036390	Gadd45a	1	0	1	0	1	2.3442
ENSMUSG00000021453	Gadd45g	1	0	0	0	0	1.85664
ENSMUSG00000028268	Gbp3	1	2	0	0	1	3.72736
ENSMUSG00000041798	Gck	1	1	0	0	1	2.54934
ENSMUSG00000029992	Gfpt1	0	0	1	0	0	0.994765
ENSMUSG00000026879	Gsn	1	0	0	0	1	1.77266
ENSMUSG00000032348	Gsta4	1	1	0	0	1	2.40117
ENSMUSG00000056978	Hamp2	0	1	0	1	1	1.84864
ENSMUSG00000003283	Hck	1	1	1	0	0	2.32671
ENSMUSG00000029798	Herc6	1	0	0	0	1	1.74713
ENSMUSG00000024986	Hhex	0	1	1	0	1	2.18567
ENSMUSG00000068854	Hist2h2be	1	0	0	1	1	2.16231
ENSMUSG00000031722	Hp	1	1	1	2	1	3.64782
ENSMUSG00000063730	Hsd3b2	0	2	0	0	1	2.04846
ENSMUSG00000091971	Hspa1a	1	1	1	0	0	2.44964
ENSMUSG00000090877	Hspa1b	1	0	1	0	0	1.88659
ENSMUSG00000037405	Icam1	1	0	0	0	1	1.65309
ENSMUSG00000060591	Ifitm2	1	0	0	0	1	2.53295
ENSMUSG00000020429	Igfbp1	1	1	1	0	1	2.9224
ENSMUSG00000070427	Il18bp	1	0	0	0	1	1.8065
ENSMUSG00000037035	Inhbb	0	1	1	1	0	1.9251
ENSMUSG00000030830	Itgal	0	0	1	2	0	2.86654
ENSMUSG00000000290	Itgb2	1	1	1	0	1	2.3624
ENSMUSG00000021922	Itih4	1	1	0	0	1	2.24632
ENSMUSG00000016024	Lbp	1	1	1	0	0	1.93454
ENSMUSG00000026822	Lcn2	1	2	0	0	1	3.17951
ENSMUSG00000002699	Lcp2	0	0	0	0	1	0.928987
ENSMUSG00000057722	Lepr	1	2	0	0	1	3.35804
ENSMUSG00000050335	Lgals3	1	2	0	0	0	2.64497
ENSMUSG00000021190	Lgmn	0	0	0	0	1	0.833522
ENSMUSG00000058818	Lilrb3	1	0	0	0	1	2.52792
ENSMUSG00000032207	Lipc	1	1	1	0	1	3.36425
ENSMUSG00000015568	Lpl	1	1	1	0	1	3.27733
ENSMUSG00000026390	Marco	1	0	1	1	1	2.6304
ENSMUSG00000026536	Mnda	1	1	0	0	1	2.74328
ENSMUSG00000035356	Nfkbiz	1	1	0	0	1	2.49224
ENSMUSG00000042834	Nrep	0	0	1	1	0	1.92882
ENSMUSG00000039196	Orm1	1	0	0	0	1	1.70389
ENSMUSG00000061540	Orm2	1	1	0	0	1	2.58424
ENSMUSG00000024620	Pdgfrb	1	2	0	0	1	2.98641
ENSMUSG00000029322	Plac8	1	2	1	0	1	2.65831
ENSMUSG00000024521	Pmaip1	1	0	1	0	1	3.05583
ENSMUSG00000021342	Prl	1	1	0	0	1	1.97056
ENSMUSG00000030069	Prok2	0	0	1	0	0	0.994765
ENSMUSG00000022912	Pros1	0	0	1	0	0	0.994765
ENSMUSG00000071519	Prss3	1	1	0	0	1	2.44119
ENSMUSG00000013663	Pten	1	1	1	0	1	2.31121
ENSMUSG00000047250	Ptgs1	1	2	0	0	1	2.88617
ENSMUSG00000027540	Ptpn1	1	0	0	0	1	1.09103
ENSMUSG00000026395	Ptprc	1	0	0	0	1	1.71869
ENSMUSG00000078452	Raet1d	1	0	0	0	1	1.75659
ENSMUSG00000053219	Raet1e	0	1	1	1	1	2.59277
ENSMUSG00000031167	Rbm3	1	1	1	0	1	2.85092
ENSMUSG00000022400	Rbx1	0	0	1	0	1	2.05536
ENSMUSG00000071356	Reg3b	1	2	0	0	1	3.20948
ENSMUSG00000042453	Reln	1	2	1	0	0	2.10738
ENSMUSG00000066800	Rnasel	1	0	0	0	1	2.47715
ENSMUSG00000056054	S100a8	1	0	0	0	1	1.76357
ENSMUSG00000056071	S100a9	1	0	0	0	1	2.48954
ENSMUSG00000074115	Saa1	1	2	0	1	1	3.48664
ENSMUSG00000057465	Saa2	1	2	0	0	1	4.14199
ENSMUSG00000040026	Saa3	1	0	1	0	1	3.21037
ENSMUSG00000040017	Saa4	1	0	1	0	1	2.80457
ENSMUSG00000022032	Scara5	1	1	0	0	1	2.27001
ENSMUSG00000037071	Scd1	1	1	0	0	1	2.50716
ENSMUSG00000021091	Serpina3n	1	1	0	0	1	2.63524
ENSMUSG00000037411	Serpine1	1	1	0	1	1	3.12638
ENSMUSG00000026249	Serpine2	1	2	1	0	0	3.2793
ENSMUSG00000070436	Serpinh1	1	0	1	2	1	3.66722
ENSMUSG00000028820	Sfpq	1	0	0	0	1	1.7133
ENSMUSG00000031715	Smarca5	1	0	0	0	1	1.29695
ENSMUSG00000000902	Smarcb1	0	0	0	0	1	0.807811
ENSMUSG00000053113	Socs3	1	1	0	0	1	2.14329
ENSMUSG00000032553	Srprb	1	1	0	0	1	2.27791
ENSMUSG00000004040	Stat3	1	0	1	1	1	3.19502
ENSMUSG00000021359	Tfap2a	1	0	1	1	1	2.45239
ENSMUSG00000022797	Tfrc	0	0	1	0	0	1
ENSMUSG00000037731	Themis2	1	2	0	0	1	3.39305
ENSMUSG00000030775	Trat1	1	0	0	0	1	1.79598
ENSMUSG00000030579	Tyrobp	1	2	1	0	0	2.38869
ENSMUSG00000008348	Ubc	1	1	0	0	1	2.80015
ENSMUSG00000033685	Ucp2	0	0	1	0	1	1.73665
ENSMUSG00000027962	Vcam1	1	1	0	0	1	3.30523
ENSMUSG00000044206	Vsig4	1	2	0	0	1	3.97164
ENSMUSG00000027514	Zbp1	1	1	0	0	1	2.61549
*Note: The entire composite module could be fitted for the red colour marked genes
