# Supplementary material for: Immunogenomics reveal molecular circuits of diclofenac induced liver injury in mice
Source: Oncotarget. 2016 Feb 25;7(12):14983–5017. doi: 10.18632/oncotarget.7698 (PMC4924767; doi:10.18632/oncotarget.7698)
Supplement: Supplementary file 7 [file oncotarget-07-14983-s007.xls]

## Sheet: Inflammatory response
Table S14: Number of transcription factor binding sites in promoters of regulated genes after repeated diclofenac treatment for 3 days
ID	Gene name	V$AR_Q2	V$NF1_Q6_01	V$LXR_Q3	V$P53_02	V$CEBPD_Q6	Score
ENSMUSG00000020178	Adora2a	0	1	1	0	0	1.73469
ENSMUSG00000026542	Apcs	0	1	0	0	1	1.95353
ENSMUSG00000028413	B4galt1	1	0	1	0	1	1.82974
ENSMUSG00000025804	Ccr1	1	0	1	1	1	2.82742
ENSMUSG00000040809	Chi3l3	1	1	0	0	1	1.97056
ENSMUSG00000063779	Chi3l4	0	1	1	0	1	1.94011
ENSMUSG00000035930	Chst4	0	0	0	0	1	0.994765
ENSMUSG00000029380	Cxcl1	0	0	0	0	1	1.73017
ENSMUSG00000023078	Cxcl13	1	1	1	0	1	1.86708
ENSMUSG00000058427	Cxcl2	1	0	1	0	1	1.71397
ENSMUSG00000059498	Fcgr3	1	1	0	0	0	1.69607
ENSMUSG00000031722	Hp	1	1	0	0	1	1.84104
ENSMUSG00000026981	Il1rn	0	0	0	1	1	1.6627
ENSMUSG00000021922	Itih4	1	1	0	1	1	3.36532
ENSMUSG00000016024	Lbp	0	1	1	0	0	1.88659
ENSMUSG00000032508	Myd88	1	0	1	0	1	2.09018
ENSMUSG00000035356	Nfkbiz	1	0	1	0	1	2.2593
ENSMUSG00000039196	Orm1	1	0	1	0	1	1.86708
ENSMUSG00000061540	Orm2	1	0	1	0	1	1.69532
ENSMUSG00000033847	Pla2g4c	1	0	1	0	0	1.73469
ENSMUSG00000023913	Pla2g7	1	0	1	0	1	1.94674
ENSMUSG00000032369	Plscr1	1	0	0	0	1	1.24895
ENSMUSG00000021180	Rps6ka5	0	0	0	2	1	2.75862
ENSMUSG00000056054	S100a8	1	1	0	0	1	1.70855
ENSMUSG00000056071	S100a9	1	1	0	0	1	2.79919
ENSMUSG00000074115	Saa1	1	0	1	1	1	2.63518
ENSMUSG00000057465	Saa2	0	0	1	1	1	1.73469
ENSMUSG00000040026	Saa3	1	0	1	0	1	2.4782
ENSMUSG00000040017	Saa4	1	1	0	0	1	1.97448
ENSMUSG00000021091	Serpina3n	1	0	0	2	1	1.6627
ENSMUSG00000031681	Smad1	0	0	0	0	1	1.71706
ENSMUSG00000004040	Stat3	1	0	1	0	1	1.81119
ENSMUSG00000022797	Tfrc	1	1	0	0	1	1.69607
ENSMUSG00000032041	Tirap	0	1	0	0	1	1.84104
ENSMUSG00000027995	Tlr2	1	0	0	0	1	1.23469
ENSMUSG00000030341	Tnfrsf1a	0	0	1	1	0	1.53569
ENSMUSG00000027962	Vcam1	1	0	0	0	1	1.75659

## Sheet: Immune response
ID	Gene name	V$TTF1_Q6	V$GRE_C	V$PAX8_01	V$HNF4ALPHA_Q6	V$VDR_Q3	V$E12_Q6	Score
ENSMUSG00000005580	Adcy9	1	2	1	1	0	1	4.28741
ENSMUSG00000032080	Apoa4	1	2	1	2	1	2	5.12793
ENSMUSG00000053175	Bcl3	2	1	1	0	0	2	4.89459
ENSMUSG00000018927	Ccl6	2	2	1	1	1	1	3.91639
ENSMUSG00000025804	Ccr1	1	2	1	1	0	1	4.05582
ENSMUSG00000026399	Cd55	1	1	1	2	0	2	4.00521
ENSMUSG00000035930	Chst4	1	2	1	2	0	2	4.82818
ENSMUSG00000030560	Ctsc	2	2	1	0	1	2	5.036
ENSMUSG00000029380	Cxcl1	1	2	1	0	1	2	3.57756
ENSMUSG00000023078	Cxcl13	1	2	1	2	0	1	4.39431
ENSMUSG00000058427	Cxcl2	0	2	1	2	0	2	4.13306
ENSMUSG00000020122	Egfr	0	2	1	2	0	2	3.48787
ENSMUSG00000059498	Fcgr3	0	1	1	0	0	1	2.4746
ENSMUSG00000036585	Fgf1	1	2	1	2	0	2	4.98728
ENSMUSG00000048756	Foxo3	1	0	1	2	0	2	3.66404
ENSMUSG00000060591	Ifitm2	2	1	1	1	1	2	4.91791
ENSMUSG00000026072	Il1r1	2	2	1	0	0	1	3.39685
ENSMUSG00000026073	Il1r2	1	2	1	1	0	2	3.85246
ENSMUSG00000026981	Il1rn	2	2	1	0	2	0	4.94927
ENSMUSG00000059883	Irak4	1	2	1	2	0	2	4.9187
ENSMUSG00000046879	Irgm1	2	2	1	1	0	1	4.5593
ENSMUSG00000055980	Irs1	1	0	1	2	0	2	4.23315
ENSMUSG00000051998	Lax1	1	2	1	1	0	1	3.83379
ENSMUSG00000016024	Lbp	0	2	1	1	0	2	3.59276
ENSMUSG00000026822	Lcn2	2	2	1	1	0	2	4.1324
ENSMUSG00000021754	Map3k1	1	2	1	2	0	2	4.96818
ENSMUSG00000032577	Mapkapk3	2	2	1	2	0	2	4.86611
ENSMUSG00000026390	Marco	1	1	1	2	1	2	4.41313
ENSMUSG00000032508	Myd88	1	2	1	2	0	0	4.23407
ENSMUSG00000032311	Nrg4	0	2	1	2	0	2	4.01902
ENSMUSG00000039196	Orm1	2	2	1	2	0	0	5.24082
ENSMUSG00000032369	Plscr1	1	2	1	2	0	0	4.13382
ENSMUSG00000032053	Pou2af1	1	2	0	1	1	0	3.79006
ENSMUSG00000006014	Prg4	1	2	1	0	1	0	3.79213
ENSMUSG00000021180	Rps6ka5	0	0	1	0	1	1	1.76728
ENSMUSG00000056054	S100a8	1	2	1	2	0	0	3.18628
ENSMUSG00000056071	S100a9	0	2	1	1	0	2	3.50875
ENSMUSG00000074115	Saa1	1	2	1	2	0	2	4.29073
ENSMUSG00000022885	St6gal1	1	2	1	2	0	1	4.06271
ENSMUSG00000032041	Tirap	0	0	1	2	1	0	4.08346
ENSMUSG00000027995	Tlr2	0	2	0	1	1	1	3.46078
ENSMUSG00000032715	Trib3	1	2	1	1	0	2	5.07183
ENSMUSG00000008348	Ubc	2	2	0	1	1	2	4.10242
ENSMUSG00000020484	Xbp1	0	2	1	2	0	2	4.26191
*Note: The entire composite module could be fitted for the red colour marked genes

## Sheet: Stress response
ID	Gene Name	V$CEBP_Q2_01	V$DBP_Q6	V$SP3_Q3	V$GRE_C	V$IK_Q5	V$IPF1_Q4_01	Score
ENSMUSG00000029482	Aacs	2	2	0	1	3	0	3.83311
ENSMUSG00000021226	Acot2	2	2	0	0	0	1	3.39117
ENSMUSG00000005580	Adcy9	2	1	1	0	2	0	4.82019
ENSMUSG00000020178	Adora2a	0	2	1	0	3	0	3.17051
ENSMUSG00000018500	Adora2b	2	2	1	1	2	0	4.84359
ENSMUSG00000019256	Ahr	2	2	0	0	2	0	3.95608
ENSMUSG00000032786	Alas1	1	2	0	0	0	1	3.59345
ENSMUSG00000072115	Ang	2	2	0	0	1	0	1.92555
ENSMUSG00000026542	Apcs	2	2	0	0	0	1	4.40328
ENSMUSG00000032080	Apoa4	2	2	0	0	1	0	3.24979
ENSMUSG00000028413	B4galt1	2	2	0	1	1	0	4.33117
ENSMUSG00000053175	Bcl3	0	2	1	0	3	0	3.7503
ENSMUSG00000036478	Btg1	1	2	0	0	2	0	4.1512
ENSMUSG00000004113	Cacna1b	0	2	1	0	0	1	3.1113
ENSMUSG00000070348	Ccnd1	1	2	2	0	3	0	5.48847
ENSMUSG00000025804	Ccr1	2	2	1	0	2	0	3.85375
ENSMUSG00000026399	Cd55	0	2	0	1	3	1	3.5265
ENSMUSG00000023067	Cdkn1a	2	2	1	0	2	0	3.76922
ENSMUSG00000040809	Chi3l3	2	2	0	0	0	0	3.42479
ENSMUSG00000063779	Chi3l4	2	2	0	1	0	1	3.9422
ENSMUSG00000030077	Chl1	2	2	1	1	3	0	4.61434
ENSMUSG00000035930	Chst4	2	2	0	0	2	0	4.03618
ENSMUSG00000030364	Clec2h	2	2	0	3	0	1	5.3188
ENSMUSG00000038648	Creb3l2	2	1	0	0	3	0	3.05224
ENSMUSG00000020038	Cry1	2	2	2	0	1	0	3.22167
ENSMUSG00000029380	Cxcl1	1	2	1	1	3	0	6.62388
ENSMUSG00000023078	Cxcl13	2	2	0	0	3	0	4.61274
ENSMUSG00000058427	Cxcl2	2	2	0	1	1	0	4.27481
ENSMUSG00000003555	Cyp17a1	2	2	0	1	2	0	3.94271
ENSMUSG00000034926	Dhcr24	0	2	0	0	3	0	3.42273
ENSMUSG00000004069	Dnaja3	2	2	1	0	2	0	5.09184
ENSMUSG00000021478	Drd1a	2	2	0	1	1	0	3.64705
ENSMUSG00000024190	Dusp1	2	2	2	0	1	0	4.10482
ENSMUSG00000027699	Ect2	2	2	0	1	2	0	5.10894
ENSMUSG00000020122	Egfr	0	2	0	0	3	0	3.77852
ENSMUSG00000038418	Egr1	1	2	1	0	3	0	4.72014
ENSMUSG00000073436	Eme2	2	2	0	0	1	0	3.75387
ENSMUSG00000039109	F13a1	2	2	0	0	0	0	3.22708
ENSMUSG00000027533	Fabp5	1	2	0	0	2	0	3.72673
ENSMUSG00000059498	Fcgr3	2	2	0	0	2	0	3.77986
ENSMUSG00000024742	Fen1	2	2	0	2	2	0	3.59752
ENSMUSG00000036585	Fgf1	2	2	0	0	1	0	3.30183
ENSMUSG00000040242	Fgfr1op2	2	2	0	1	2	0	3.46046
ENSMUSG00000035992	Fnip1	2	2	0	0	0	0	3.35006
ENSMUSG00000061175	Fnip2	0	2	1	0	3	0	5.35479
ENSMUSG00000040891	Foxa3	2	2	0	0	3	0	3.20521
ENSMUSG00000048756	Foxo3	0	2	1	0	3	0	4.51123
ENSMUSG00000056755	Grm7	2	2	1	0	3	0	6.46176
ENSMUSG00000004038	Gstm3	2	2	0	0	1	0	3.94368
ENSMUSG00000031770	Herpud1	2	2	0	0	1	1	3.03673
ENSMUSG00000027875	Hmgcs2	2	2	0	0	1	0	3.10511
ENSMUSG00000031722	Hp	2	2	1	0	2	0	5.08331
ENSMUSG00000091971	Hspa1a	2	1	0	1	3	0	3.40772
ENSMUSG00000041548	Hspb8	1	2	1	0	3	0	3.85933
ENSMUSG00000037405	Icam1	2	2	0	0	1	1	4.3967
ENSMUSG00000020644	Id2	2	2	1	1	3	0	3.85161
ENSMUSG00000007872	Id3	2	2	0	1	0	0	3.8173
ENSMUSG00000078920	Ifi47	2	2	0	0	2	0	3.84621
ENSMUSG00000060591	Ifitm2	2	2	0	0	1	0	4.20362
ENSMUSG00000039323	Igfbp2	0	2	2	1	3	0	4.23097
ENSMUSG00000026072	Il1r1	2	2	0	0	2	0	4.43268
ENSMUSG00000026981	Il1rn	0	2	0	0	3	0	4.33025
ENSMUSG00000052337	Immt	2	2	0	0	2	0	3.77096
ENSMUSG00000059883	Irak4	0	2	0	0	3	0	3.7359
ENSMUSG00000046879	Irgm1	2	2	0	0	0	0	2.6173
ENSMUSG00000069874	Irgm2	1	2	0	0	3	0	3.94266
ENSMUSG00000055980	Irs1	2	2	0	0	3	0	3.85724
ENSMUSG00000021922	Itih4	2	2	0	1	0	0	4.44419
ENSMUSG00000016024	Lbp	1	2	1	0	3	0	4.43022
ENSMUSG00000026822	Lcn2	2	2	0	1	2	0	3.91918
ENSMUSG00000036216	Leap2	1	2	0	1	3	0	3.65368
ENSMUSG00000057722	Lepr	2	2	0	2	0	0	4.12738
ENSMUSG00000021754	Map3k1	2	2	0	0	2	0	3.99588
ENSMUSG00000024163	Mapk8ip3	1	2	0	2	0	0	4.00883
ENSMUSG00000032577	Mapkapk3	1	2	0	0	1	0	3.59742
ENSMUSG00000026390	Marco	2	2	1	0	3	1	4.41456
ENSMUSG00000032508	Myd88	1	2	0	0	3	0	3.97679
ENSMUSG00000024589	Nedd4l	0	2	2	0	3	0	4.66641
ENSMUSG00000026749	Nek6	2	2	0	0	0	0	3.34659
ENSMUSG00000035356	Nfkbiz	2	2	0	1	0	1	4.48734
ENSMUSG00000042834	Nrep	2	1	2	0	2	0	4.21537
ENSMUSG00000032311	Nrg4	2	2	0	1	1	0	4.46222
ENSMUSG00000025810	Nrp1	1	2	0	0	3	0	4.74138
ENSMUSG00000039196	Orm1	2	2	0	1	3	0	4.7561
ENSMUSG00000061540	Orm2	2	2	0	1	1	0	5.21906
ENSMUSG00000027168	Pax6	2	2	0	1	1	0	3.79285
ENSMUSG00000044254	Pcsk9	0	2	0	0	3	0	3.40835
ENSMUSG00000033847	Pla2g4c	2	2	1	1	2	0	4.69508
ENSMUSG00000023913	Pla2g7	2	2	0	0	1	1	3.52803
ENSMUSG00000029322	Plac8	2	2	1	1	3	1	4.76111
ENSMUSG00000028680	Plk3	2	2	2	1	1	0	4.40028
ENSMUSG00000032369	Plscr1	2	2	1	1	3	0	4.6683
ENSMUSG00000025091	Pnliprp2	0	2	0	0	2	1	4.12201
ENSMUSG00000029167	Ppargc1a	2	2	0	0	2	0	4.42936
ENSMUSG00000033871	Ppargc1b	2	2	1	0	3	0	4.1207
ENSMUSG00000006998	Psmd2	1	2	0	0	0	0	2.77068
ENSMUSG00000027540	Ptpn1	2	2	0	1	1	0	3.55699
ENSMUSG00000030110	Ret	2	1	1	0	3	1	4.81215
ENSMUSG00000021180	Rps6ka5	0	2	1	0	3	0	4.32858
ENSMUSG00000056054	S100a8	2	2	0	0	1	0	3.71102
ENSMUSG00000056071	S100a9	2	2	2	0	2	0	5.56543
ENSMUSG00000074115	Saa1	2	2	0	2	3	0	4.6535
ENSMUSG00000057465	Saa2	1	2	0	2	3	0	3.68365
ENSMUSG00000040026	Saa3	2	2	0	0	1	0	3.47873
ENSMUSG00000040017	Saa4	2	2	2	0	2	0	6.32667
ENSMUSG00000022032	Scara5	2	2	1	0	2	0	4.67311
ENSMUSG00000026581	Sell	2	2	2	0	3	1	4.46532
ENSMUSG00000021091	Serpina3n	2	2	0	1	1	0	4.51081
ENSMUSG00000017868	Sgk2	2	2	0	0	1	1	3.80622
ENSMUSG00000031681	Smad1	2	1	0	0	0	0	1.98672
ENSMUSG00000053113	Socs3	2	2	0	0	1	0	3.50511
ENSMUSG00000021594	Srd5a1	1	2	0	0	3	0	4.02297
ENSMUSG00000022463	Srebf2	2	2	0	1	3	0	4.47319
ENSMUSG00000004040	Stat3	2	2	0	0	3	0	5.60565
ENSMUSG00000041459	Tardbp	2	2	0	1	0	0	3.20976
ENSMUSG00000018604	Tbx3	0	2	1	0	3	0	3.85336
ENSMUSG00000024029	Tff3	2	2	0	0	3	1	4.05947
ENSMUSG00000022797	Tfrc	1	2	1	0	3	0	3.37006
ENSMUSG00000032041	Tirap	1	2	1	0	1	0	3.92667
ENSMUSG00000041997	Tlk1	0	2	0	0	3	0	3.17004
ENSMUSG00000027995	Tlr2	2	2	0	2	1	0	4.68275
ENSMUSG00000030341	Tnfrsf1a	0	2	0	1	3	0	4.26576
ENSMUSG00000032715	Trib3	2	2	0	0	0	0	3.49315
ENSMUSG00000031431	Tsc22d3	2	2	0	0	0	0	3.56769
ENSMUSG00000008348	Ubc	2	2	0	1	2	0	4.20221
ENSMUSG00000029591	Ung	2	2	1	0	3	0	4.1477
ENSMUSG00000027962	Vcam1	2	2	0	1	1	1	3.33985
ENSMUSG00000021614	Vcan	2	2	1	0	3	0	3.16993
ENSMUSG00000020484	Xbp1	2	2	1	0	1	1	3.52167
ENSMUSG00000025860	Xiap	1	2	0	1	0	0	3.15256
*Note: The entire composite module could be fitted for the red colour marked genes
