# Supplementary material for: Immunogenomics reveal molecular circuits of diclofenac induced liver injury in mice
Source: Oncotarget. 2016 Feb 25;7(12):14983–5017. doi: 10.18632/oncotarget.7698 (PMC4924767; doi:10.18632/oncotarget.7698)
Supplement: Supplementary file 8 [file oncotarget-07-14983-s008.xls]

## Sheet: Inflammatory response
Table S15: Number of TFBS in the composite modules of inflammation, immune and stress response DEGs after repeated diclofenac treatment (day 14)
Ensembl ID	Gene symbol	V$COUP_01	V$GATA1_04	V$VDR_Q3	V$CDPCR1_01	V$FXR_Q3	V$AR_03	Score
ENSMUSG00000030111	A2m	0	3	0	0	1	0	3.50203
ENSMUSG00000019326	Aoc3	0	1	1	0	1	0	1.50063
ENSMUSG00000026542	Apcs	0	3	1	0	0	0	3.41433
ENSMUSG00000028413	B4galt1	0	0	1	0	0	0	0.930804
ENSMUSG00000039004	Bmp6	0	1	0	0	0	0	0.983983
ENSMUSG00000073418	C4b	0	1	0	0	0	2	2.38756
ENSMUSG00000079227	Ccr5	0	2	0	0	1	1	2.2136
ENSMUSG00000051439	Cd14	1	1	0	0	1	0	2.18275
ENSMUSG00000008845	Cd163	1	0	0	1	1	1	2.47616
ENSMUSG00000005087	Cd44	1	3	0	1	1	0	2.3255
ENSMUSG00000040809	Chi3l3	0	3	0	0	1	0	3.09656
ENSMUSG00000024621	Csf1r	0	0	0	1	0	2	1.73469
ENSMUSG00000029380	Cxcl1	0	2	1	0	1	0	1.95353
ENSMUSG00000023078	Cxcl13	0	3	1	0	1	2	4.15614
ENSMUSG00000058427	Cxcl2	0	0	1	0	1	1	2.4782
ENSMUSG00000006519	Cyba	0	2	1	0	1	0	1.97448
ENSMUSG00000001666	Ddt	1	0	0	0	1	0	1.6627
ENSMUSG00000028108	Ecm1	0	2	0	0	1	0	2.09018
ENSMUSG00000026193	Fn1	0	1	0	0	0	2	2.2593
ENSMUSG00000050953	Gja1	0	2	0	0	1	0	1.86708
ENSMUSG00000066551	Hmgb1	0	2	0	1	0	2	1.71397
ENSMUSG00000031722	Hp	0	2	2	0	1	0	2.75862
ENSMUSG00000026981	Il1rn	1	1	0	0	0	1	1.70855
ENSMUSG00000021922	Itih4	1	2	0	0	0	0	2.79919
ENSMUSG00000016024	Lbp	0	2	1	0	0	2	3.36532
ENSMUSG00000026980	Ly75	0	1	0	0	1	0	1.24895
ENSMUSG00000027684	Mecom	0	1	0	1	1	0	1.90841
ENSMUSG00000033174	Mgll	0	3	0	0	1	0	3.83091
ENSMUSG00000015950	Ncf1	0	3	0	0	0	2	3.06856
ENSMUSG00000035356	Nfkbiz	0	1	0	0	0	2	2.22031
ENSMUSG00000039196	Orm1	1	2	0	0	0	1	2.49428
ENSMUSG00000061540	Orm2	1	3	0	0	0	2	2.70902
ENSMUSG00000029468	P2rx7	0	0	1	1	0	0	1.58149
ENSMUSG00000071356	Reg3b	0	3	0	0	1	2	3.11724
ENSMUSG00000030017	Reg3g	1	2	0	1	1	0	3.11135
ENSMUSG00000056071	S100a9	0	3	0	0	1	0	2.21004
ENSMUSG00000074115	Saa1	0	1	1	1	1	2	2.95086
ENSMUSG00000057465	Saa2	0	1	0	1	1	0	1.45262
ENSMUSG00000040026	Saa3	1	3	0	0	1	0	2.49182
ENSMUSG00000040017	Saa4	0	1	0	0	0	1	1.00756
ENSMUSG00000026582	Sele	0	3	0	0	0	1	3.15439
ENSMUSG00000021091	Serpina3n	0	2	0	0	0	1	1.79293
ENSMUSG00000038224	Serpinf2	1	1	0	0	0	0	1.5955
ENSMUSG00000004040	Stat3	0	0	1	0	0	2	1.81987
ENSMUSG00000022797	Tfrc	1	3	0	0	0	0	3.38132
ENSMUSG00000033777	Tlr13	0	1	0	1	0	0	1.71706
ENSMUSG00000030341	Tnfrsf1a	0	1	1	0	1	0	1.81119

## Sheet: Immune response 
Ensembl ID	Gene symbol	V$COREBINDINGFACTOR_Q6	V$TFE_Q6	V$HNF4_Q6_01	V$TCF11_01	V$PAX4_03	V$AR_03	Score
ENSMUSG00000032080	Apoa4	3	1	1	0	1	1	3.69608
ENSMUSG00000053175	Bcl3	1	0	0	0	1	0	0.988767
ENSMUSG00000039004	Bmp6	0	0	0	1	1	0	1.51441
ENSMUSG00000036905	C1qb	1	1	0	0	0	1	1.94494
ENSMUSG00000024371	C2	1	0	0	0	1	0	1.01303
ENSMUSG00000073418	C4b	1	1	1	0	0	1	3.6575
ENSMUSG00000026405	C4bp	2	1	0	0	0	0	1.73949
ENSMUSG00000018927	Ccl6	0	0	1	1	0	0	1.99415
ENSMUSG00000019122	Ccl9	3	2	1	0	1	0	3.40799
ENSMUSG00000051439	Cd14	1	0	0	1	0	0	1.84898
ENSMUSG00000026012	Cd28	2	0	1	0	0	0	2.0692
ENSMUSG00000023349	Clec4n	3	2	1	0	0	0	4.10544
ENSMUSG00000094924	Cr2	2	1	0	0	0	0	1.93073
ENSMUSG00000026616	Cr2	2	0	0	0	1	0	1.68866
ENSMUSG00000024621	Csf1r	1	0	1	1	0	1	2.72737
ENSMUSG00000038642	Ctss	2	1	0	1	0	1	2.64734
ENSMUSG00000029380	Cxcl1	3	0	0	1	0	0	3.55836
ENSMUSG00000023078	Cxcl13	2	0	0	0	0	1	1.87198
ENSMUSG00000021508	Cxcl14	2	1	0	1	0	0	2.27455
ENSMUSG00000058427	Cxcl2	2	1	0	0	0	1	2.36152
ENSMUSG00000006519	Cyba	2	0	0	0	1	0	1.72843
ENSMUSG00000020122	Egfr	1	1	0	0	0	0	1.14315
ENSMUSG00000022425	Enpp2	2	1	0	0	1	0	2.94482
ENSMUSG00000024778	Fas	3	0	1	0	1	0	2.91726
ENSMUSG00000059498	Fcgr3	1	0	0	0	1	0	1.91709
ENSMUSG00000031074	Fgf3	2	1	0	0	1	0	2.22529
ENSMUSG00000022148	Fyb	0	1	0	1	0	1	2.01995
ENSMUSG00000050440	Hamp	3	1	0	1	1	1	2.87991
ENSMUSG00000024486	Hbegf	1	0	1	1	0	0	1.71414
ENSMUSG00000029798	Herc6	2	0	0	1	0	0	2.21116
ENSMUSG00000066551	Hmgb1	3	0	0	0	1	1	3.16639
ENSMUSG00000060591	Ifitm2	0	1	0	0	1	0	1.80192
ENSMUSG00000025492	Ifitm3	0	0	1	0	0	1	0.90882
ENSMUSG00000054072	Iigp1	2	1	0	0	1	0	2.79418
ENSMUSG00000042349	Ikbke	3	0	0	0	1	0	2.54126
ENSMUSG00000070427	Il18bp	2	0	1	0	0	0	1.45852
ENSMUSG00000026072	Il1r1	3	1	0	1	1	0	3.57243
ENSMUSG00000026981	Il1rn	2	2	1	1	0	1	4.61975
ENSMUSG00000016024	Lbp	1	0	0	1	1	0	2.94523
ENSMUSG00000026822	Lcn2	0	0	0	1	1	3	3.42326
ENSMUSG00000026980	Ly75	2	0	1	1	1	0	2.54531
ENSMUSG00000036469	March1	3	0	0	0	0	1	2.80304
ENSMUSG00000026390	Marco	1	2	0	1	0	0	2.0451
ENSMUSG00000037780	Mbl1	3	0	1	0	0	0	2.80926
ENSMUSG00000015950	Ncf1	3	1	0	0	0	0	2.64297
ENSMUSG00000071715	Ncf4	2	0	0	1	0	0	2.51097
ENSMUSG00000039196	Orm1	1	0	0	0	0	1	1.00413
ENSMUSG00000029468	P2rx7	1	1	0	0	1	0	1.58122
ENSMUSG00000041417	Pik3r1	1	0	0	1	1	0	1.82406
ENSMUSG00000006014	Prg4	1	1	1	1	0	2	2.63347
ENSMUSG00000022912	Pros1	0	0	0	1	1	1	1.65287
ENSMUSG00000056071	S100a9	1	1	0	1	1	0	2.1788
ENSMUSG00000074115	Saa1	0	0	0	1	0	1	1.36309
ENSMUSG00000050132	Sarm1	1	2	0	0	0	0	2.89067
ENSMUSG00000022885	St6gal1	2	0	0	0	1	0	1.76881
ENSMUSG00000033777	Tlr13	3	0	1	1	0	0	2.59199
ENSMUSG00000013707	Tnfaip8l2	2	0	1	0	1	0	2.47162
ENSMUSG00000044206	Vsig4	1	0	0	0	0	1	0.899557
ENSMUSG00000020484	Xbp1	2	1	0	0	1	0	3.27078

## Sheet: Stress response
Ensembl ID	Gene symbol	V$BLIMP1_Q6	V$PBX1_02	V$AML1_01	V$GATA4_Q3	V$IPF1_Q4_01	Score
ENSMUSG00000030111	A2m	0	3	0	0	1	2.94155
ENSMUSG00000021226	Acot2	0	0	0	0	0	0
ENSMUSG00000010025	Aldh3a2	1	2	0	0	1	2.59415
ENSMUSG00000072115	Ang	0	1	2	0	0	2.91019
ENSMUSG00000019326	Aoc3	0	0	0	0	0	0
ENSMUSG00000026542	Apcs	0	1	0	0	1	1.47905
ENSMUSG00000032080	Apoa4	1	2	2	0	1	3.69784
ENSMUSG00000076441	Ass1	0	0	0	0	0	0
ENSMUSG00000053175	Bcl3	0	3	0	0	0	2.84083
ENSMUSG00000046598	Bdh1	0	1	3	1	0	3.15383
ENSMUSG00000039004	Bmp6	1	1	0	0	0	1.68938
ENSMUSG00000017146	Brca1	2	1	1	0	0	2.09542
ENSMUSG00000022863	Btg3	2	1	0	0	1	2.36246
ENSMUSG00000036905	C1qb	0	0	1	0	1	1.00154
ENSMUSG00000073418	C4b	1	0	1	0	0	1.81748
ENSMUSG00000026405	C4bp	0	0	1	1	0	1.29453
ENSMUSG00000039145	Camk1d	0	0	0	0	0	0
ENSMUSG00000038357	Camp	0	1	1	0	0	1.77279
ENSMUSG00000070348	Ccnd1	1	0	0	0	1	0.93535
ENSMUSG00000079227	Ccr5	0	1	0	1	1	1.77019
ENSMUSG00000051439	Cd14	0	0	1	1	1	2.51746
ENSMUSG00000008845	Cd163	2	3	0	0	0	2.72457
ENSMUSG00000026012	Cd28	1	0	2	0	1	2.5317
ENSMUSG00000005087	Cd44	0	0	0	0	0	0
ENSMUSG00000063838	Cdc42ep5	0	0	1	1	0	1.75345
ENSMUSG00000024791	Cdca5	0	1	3	0	0	2.80124
ENSMUSG00000029161	Cgref1	0	1	2	1	1	2.69047
ENSMUSG00000040809	Chi3l3	0	1	0	1	1	1.82974
ENSMUSG00000021999	Cpb2	1	1	0	0	0	1.69532
ENSMUSG00000094924	Cr2	0	2	3	1	1	2.82742
ENSMUSG00000026616	Cr2	1	1	1	0	1	1.94011
ENSMUSG00000038648	Creb3l2	0	1	1	0	1	1.94674
ENSMUSG00000038642	Ctss	1	0	1	0	1	1.73017
ENSMUSG00000038545	Cul7	0	0	0	0	0	0
ENSMUSG00000029380	Cxcl1	1	0	2	0	0	1.64075
ENSMUSG00000023078	Cxcl13	0	0	1	1	1	1.84275
ENSMUSG00000058427	Cxcl2	0	0	1	0	1	1.01306
ENSMUSG00000006519	Cyba	0	0	1	1	0	1.96985
ENSMUSG00000039168	Dap	0	1	0	1	1	1.97041
ENSMUSG00000001666	Ddt	1	0	1	0	0	1.02649
ENSMUSG00000009092	Derl3	0	1	0	0	1	1.78416
ENSMUSG00000014905	Dnajb9	1	0	1	0	1	1.70448
ENSMUSG00000027006	Dnajc10	0	0	0	1	1	1.40756
ENSMUSG00000022136	Dnajc3	0	0	0	0	0	0
ENSMUSG00000028108	Ecm1	1	0	0	1	0	1.77327
ENSMUSG00000021831	Ero1l	1	0	1	0	0	1.03362
ENSMUSG00000010461	Eya4	0	0	0	0	0	0
ENSMUSG00000027533	Fabp5	0	0	0	0	0	0
ENSMUSG00000024778	Fas	1	1	2	0	0	2.42198
ENSMUSG00000033831	Fgb	1	1	0	0	1	2.29004
ENSMUSG00000031074	Fgf3	1	1	0	0	0	1.86578
ENSMUSG00000026193	Fn1	1	0	1	1	0	1.95229
ENSMUSG00000005836	Gata6	1	1	1	0	0	1.70057
ENSMUSG00000041798	Gck	1	0	3	0	1	2.94765
ENSMUSG00000050953	Gja1	2	0	0	0	1	1.54724
ENSMUSG00000048582	Gja3	1	1	1	0	1	2.79969
ENSMUSG00000026879	Gsn	0	0	0	0	0	0
ENSMUSG00000032348	Gsta4	2	0	1	1	1	2.59758
ENSMUSG00000058135	Gstm1	1	1	1	0	0	1.01648
ENSMUSG00000004038	Gstm3	2	0	1	1	0	2.09016
ENSMUSG00000050440	Hamp	0	1	2	0	0	1.92548
ENSMUSG00000056978	Hamp2	0	0	2	0	0	1.92547
ENSMUSG00000024486	Hbegf	1	1	0	0	1	2.23961
ENSMUSG00000029798	Herc6	0	0	1	0	1	2.09
ENSMUSG00000066551	Hmgb1	0	3	1	0	1	1.90915
ENSMUSG00000031722	Hp	0	1	2	0	1	2.56346
ENSMUSG00000090877	Hspa1b	0	0	0	1	1	1.1391
ENSMUSG00000015656	Hspa8	0	2	0	0	1	1.86975
ENSMUSG00000037405	Icam1	0	1	0	1	1	1.67636
ENSMUSG00000020644	Id2	1	0	0	1	1	1.92477
ENSMUSG00000003541	Ier3	1	1	2	0	1	2.64561
ENSMUSG00000078920	Ifi47	0	1	1	1	1	2.02548
ENSMUSG00000060591	Ifitm2	0	1	0	1	0	1.35888
ENSMUSG00000025492	Ifitm3	1	0	0	1	0	1.77917
ENSMUSG00000095270	Ifna9	2	1	1	1	1	3.05912
ENSMUSG00000054072	Iigp1	2	0	2	1	0	3.51747
ENSMUSG00000042349	Ikbke	0	1	2	0	1	2.01986
ENSMUSG00000070427	Il18bp	0	1	1	1	0	1.64161
ENSMUSG00000026981	Il1rn	2	0	2	0	1	3.69475
ENSMUSG00000052337	Immt	0	0	2	1	0	1.5579
ENSMUSG00000021922	Itih4	0	1	1	0	0	1.38648
ENSMUSG00000052684	Jun	0	0	0	0	0	0
ENSMUSG00000016024	Lbp	1	0	1	1	1	2.14052
ENSMUSG00000026822	Lcn2	1	0	0	1	0	1.59838
ENSMUSG00000057722	Lepr	1	3	1	1	1	3.19568
ENSMUSG00000026980	Ly75	1	0	2	0	0	1.88464
ENSMUSG00000069516	Lyz2	1	0	2	1	1	2.31019
ENSMUSG00000026390	Marco	0	1	0	0	1	1.13541
ENSMUSG00000026779	Mastl	1	0	0	0	0	1.02722
ENSMUSG00000037780	Mbl1	1	2	1	0	1	1.98374
ENSMUSG00000027684	Mecom	1	1	0	0	0	1.03853
ENSMUSG00000033174	Mgll	1	0	2	0	0	2.09811
ENSMUSG00000022353	Mtss1	0	1	0	1	0	1.32129
ENSMUSG00000015950	Ncf1	0	1	3	1	1	2.69554
ENSMUSG00000035356	Nfkbiz	1	1	0	0	1	2.10966
ENSMUSG00000032484	Ngp	0	0	2	0	1	2.47759
ENSMUSG00000042834	Nrep	0	0	0	1	1	1.72869
ENSMUSG00000038084	Opa1	2	1	0	1	1	3.14083
ENSMUSG00000039196	Orm1	0	0	0	1	1	2.09536
ENSMUSG00000061540	Orm2	0	1	0	1	1	2.39285
ENSMUSG00000020571	Pdia6	0	1	1	0	1	3.24075
ENSMUSG00000019577	Pdk4	0	1	2	1	0	2.49963
ENSMUSG00000041417	Pik3r1	0	0	0	1	1	1.88398
ENSMUSG00000041237	Pklr	2	2	1	1	0	2.56774
ENSMUSG00000029322	Plac8	0	0	3	0	1	2.34396
ENSMUSG00000027695	Pld1	1	0	0	1	1	1.80393
ENSMUSG00000028680	Plk3	0	1	0	1	0	1.71966
ENSMUSG00000032015	Pou2f3	0	1	1	0	0	1.10825
ENSMUSG00000033871	Ppargc1b	0	2	0	1	0	1.94196
ENSMUSG00000029372	Ppbp	1	0	2	1	1	3.33602
ENSMUSG00000022912	Pros1	1	1	0	0	1	2.37964
ENSMUSG00000029440	Psmd9	1	0	1	0	1	1.79728
ENSMUSG00000027540	Ptpn1	0	0	2	1	0	1.96008
ENSMUSG00000041238	Rbbp8	1	1	0	1	1	1.88359
ENSMUSG00000031167	Rbm3	0	1	3	0	0	2.29075
ENSMUSG00000071356	Reg3b	0	0	0	0	0	0
ENSMUSG00000030017	Reg3g	0	2	0	1	0	2.48521
ENSMUSG00000056071	S100a9	0	1	0	1	0	1.66987
ENSMUSG00000074115	Saa1	0	2	0	0	0	1.79875
ENSMUSG00000057465	Saa2	1	2	0	0	1	1.98672
ENSMUSG00000040026	Saa3	0	0	1	0	0	1
ENSMUSG00000040017	Saa4	2	1	2	0	1	2.86953
ENSMUSG00000037071	Scd1	0	0	0	0	0	0
ENSMUSG00000026582	Sele	0	3	0	0	0	2.45604
ENSMUSG00000021091	Serpina3n	1	0	1	0	0	1.71613
ENSMUSG00000023942	Slc29a1	1	1	0	0	0	0.907727
ENSMUSG00000025889	Snca	2	0	0	1	0	1.90051
ENSMUSG00000053113	Socs3	0	1	1	0	0	1.51362
ENSMUSG00000004040	Stat3	0	1	0	0	1	0.936268
ENSMUSG00000022797	Tfrc	1	0	2	0	1	3.10739
ENSMUSG00000001131	Timp1	0	0	1	0	1	1.19464
ENSMUSG00000033777	Tlr13	0	1	2	0	0	2.53128
ENSMUSG00000013707	Tnfaip8l2	0	0	1	1	1	2.81884
ENSMUSG00000032267	Usp28	0	0	0	0	0	0
ENSMUSG00000024924	Vldlr	2	2	2	1	1	4.11041
ENSMUSG00000044206	Vsig4	0	1	0	0	1	0.971606
ENSMUSG00000041895	Wipi1	1	1	0	1	1	2.09321
ENSMUSG00000020484	Xbp1	0	1	1	0	1	1.74945
*Note: The entire composite module could be fitted for the red colour marked genes
